# Supplementary material for: Crystal structure of catena-poly[[[aqua­bis­(1H-imidazole-κN 3)copper(II)]-μ-3-({4-[(2-carboxyl­atoeth­yl)carbamo­yl]phen­yl}formamido)­propano­ato-κ2 O:O′] dihydrate]
Source: Acta Crystallogr E Crystallogr Commun. 2015 Apr 11;71(Pt 5):m108–9. doi: 10.1107/S205698901500626X (PMC4420079; doi:10.1107/S205698901500626X)
Supplement: Supplementary file 1 [file e-71-0m108-sup1.cif]

##############################################################################
#                                                                            #
# This CIF contains the data in a paper accepted for publication in          #
# Acta Crystallographica Section E. It conforms to the requirements of       #
# Notes for Authors for Acta Crystallographica Section E, and has been       #
# peer reviewed under the auspices of the IUCr Commission on Journals.       #
#                                                                            #
# Full details of the Crystallographic Information File format               #
# are given in the paper "The Crystallographic Information File (CIF):       #
# a New Standard Archive File for Crystallography" by S. R. Hall, F. H.      #
# Allen and I. D. Brown [Acta Cryst. (1991), A47, 655-685].                  #
#                                                                            #
# The current version of the core CIF dictionary is obtainable from          #
# ftp://ftp.iucr.org/pub/cif_core.dic.                                       #
#                                                                            #
# Software is freely available for graphical display of the structure(s)     #
# in this CIF. For information consult the CIF software page                 #
# http://www.iucr.org/resources/cif/software.                                #
#                                                                            #
# This file may be used for bona fide research purposes within the           #
# scientific community so long as proper attribution is given to the journal # 
# article from which it was obtained.                                        #
#                                                                            #
##############################################################################
data_global
_audit_creation_method     'form.cif (version 2.0)'
_journal_data_validation_number     ?
_journal_date_recd_electronic     2015-03-23
_journal_date_accepted     2015-03-27
_journal_name_full     'Acta Crystallographica, Section E'
_journal_year     2015
_journal_volume     71
_journal_issue      5
_journal_page_first     m108
_journal_page_last     m109
_journal_paper_category     HM
_journal_paper_doi     10.1107/S205698901500626X
_journal_coeditor_code     XU5844
_publ_contact_author_name     'Zhang, Hong-Tao'
_publ_contact_author_address
;
College of Chemistry and Materials Science
Anhui Key Laboratory of Functional Molecular Solids
Anhui Normal University, Wuhu 241000
P. R. China
;
_publ_contact_author_email     'zht2006@mail.ahnu.edu.cn'
_publ_contact_author_fax     '+86-553-3869302'
_publ_contact_author_phone     '+86-553-3937137'
_publ_section_title
;\
Crystal structure of
<i>catena</i>-poly[[[aquabis(1<i>H</i>-imidazole-\k<i>N</i>^3^)copper(II)]-\
\m-3-({4-[(2-carboxylatoethyl)carbamoyl]phenyl}formamido)propanoato-\
\k^2^<i>O</i>:<i>O</i>'] dihydrate]
;
loop_
    _publ_author_name
    _publ_author_address
    'Liu, Yan'
;
College of Chemistry and Materials Science
Anhui Key Laboratory of Functional Molecular Solids
Anhui Normal University, Wuhu 241000
People's Republic of China
;
    'Xu, Liu-Yang'
;
College of Chemistry and Materials Science
Anhui Key Laboratory of Functional Molecular Solids
Anhui Normal University, Wuhu 241000
People's Republic of China
;
    'Zhang, Hong-Tao'
;
College of Chemistry and Materials Science
Anhui Key Laboratory of Functional Molecular Solids
Anhui Normal University, Wuhu 241000
People's Republic of China
;
data_I
_database_code_depnum_ccdc_archive 'CCDC 1056415'
_chemical_name_systematic
;
<i>catena</i>-Poly[[[aquabis(1<i>H</i>-imidazole-\k<i>N</i>^3^)copper(II)]-\
\m-3-({4-[(2-carboxylatoethyl)carbamoyl]phenyl}formamido)propanoato-\
\k^2^<i>O</i>:<i>O</i>'] dihydrate]
;
_chemical_name_common     ?
_chemical_formula_moiety     'C20 H24 Cu N6 O7, 2(H2 O)'
_chemical_formula_sum     'C20 H28 Cu N6 O9'
_chemical_formula_structural     ?
_chemical_formula_analytical     ?
_chemical_formula_iupac     '[Cu (C14 H14 N2 O6)(C3 H4 N2)2 (H2 O)] , 2H2 O'
_chemical_formula_weight     560.02
_chemical_melting_point     ?
_symmetry_cell_setting     monoclinic
_symmetry_space_group_name_H-M     'C 2/c'
_symmetry_space_group_name_Hall     '-C 2yc'
loop_
    _symmetry_equiv_pos_as_xyz
    'x, y, z'
    '-x, y, -z+1/2'
    'x+1/2, y+1/2, z'
    '-x+1/2, y+1/2, -z+1/2'
    '-x, -y, -z'
    'x, -y, z-1/2'
    '-x+1/2, -y+1/2, -z'
    'x+1/2, -y+1/2, z-1/2'
_cell_length_a     27.752(5)
_cell_length_b     5.5793(9)
_cell_length_c     17.302(3)
_cell_angle_alpha     90.00
_cell_angle_beta     115.855(2)
_cell_angle_gamma     90.00
_cell_volume     2410.8(7)
_cell_formula_units_Z     4
_cell_measurement_reflns_used     1477
_cell_measurement_theta_min     2.40
_cell_measurement_theta_max     20.72
_cell_measurement_temperature     298(2)
_exptl_crystal_description     block
_exptl_crystal_colour     blue
_exptl_crystal_size_max     0.08
_exptl_crystal_size_mid     0.07
_exptl_crystal_size_min     0.05
_exptl_crystal_size_rad     ?
_exptl_crystal_density_diffrn     1.543
_exptl_crystal_density_meas     ?
_exptl_crystal_density_method     'not measured'
_exptl_crystal_F_000     1164
_exptl_absorpt_coefficient_mu     0.969
_exptl_absorpt_correction_type     multi-scan
_exptl_absorpt_process_details
;
(SADABS; Bruker, 2004)
;
_exptl_absorpt_correction_T_min     0.9274
_exptl_absorpt_correction_T_max     0.9577
_exptl_special_details     ?
_diffrn_ambient_temperature     298(2)
_diffrn_radiation_type     MoK\a
_diffrn_radiation_wavelength     0.71073
_diffrn_radiation_source     'fine-focus sealed tube'
_diffrn_radiation_monochromator     graphite
_diffrn_measurement_device_type     'Bruker SMART APEXII CCD area-detector'
_diffrn_measurement_method     'phi and omega scans'
_diffrn_detector_area_resol_mean     ?
_diffrn_reflns_number     9928
_diffrn_reflns_av_R_equivalents     0.0814
_diffrn_reflns_av_sigmaI/netI     0.0849
_diffrn_reflns_theta_min     1.63
_diffrn_reflns_theta_max     27.53
_diffrn_reflns_theta_full     27.53
_diffrn_measured_fraction_theta_max     0.996
_diffrn_measured_fraction_theta_full     0.996
_diffrn_reflns_limit_h_min     -35
_diffrn_reflns_limit_h_max     36
_diffrn_reflns_limit_k_min     -7
_diffrn_reflns_limit_k_max     7
_diffrn_reflns_limit_l_min     -22
_diffrn_reflns_limit_l_max     22
_diffrn_reflns_reduction_process     ?
_diffrn_standards_number     ?
_diffrn_standards_interval_count     ?
_diffrn_standards_interval_time     ?
_diffrn_standards_decay_%     ?
loop_
    _diffrn_standard_refln_index_h
    _diffrn_standard_refln_index_k
    _diffrn_standard_refln_index_l
    ? ? ?
_refine_special_details
;
Refinement of <i>F</i>^2^ against ALL reflections. The weighted <i>R</i>-factor
<i>wR</i> and goodness of fit <i>S</i> are based on <i>F</i>^2^, conventional
<i>R</i>-factors <i>R</i> are based on <i>F</i>, with <i>F</i> set to zero for
negative <i>F</i>^2^. The threshold expression of <i>F</i>^2^ >
\s(<i>F</i>^2^) is used only for calculating <i>R</i>-factors(gt) <i>etc</i>.
and is not relevant to the choice of reflections for refinement.
<i>R</i>-factors based on <i>F</i>^2^ are statistically about twice as large
as those based on <i>F</i>, and <i>R</i>- factors based on ALL data will be
even larger.
;
_reflns_number_total     2775
_reflns_number_gt     1632
_reflns_threshold_expression     >2sigma(I)
_refine_ls_structure_factor_coef     Fsqd
_refine_ls_matrix_type     full
_refine_ls_R_factor_all     0.1113
_refine_ls_R_factor_gt     0.0526
_refine_ls_wR_factor_gt     0.1144
_refine_ls_wR_factor_ref     0.1391
_refine_ls_goodness_of_fit_all     ?
_refine_ls_goodness_of_fit_ref     0.986
_refine_ls_restrained_S_all     0.986
_refine_ls_restrained_S_obs     ?
_refine_ls_number_reflns     2775
_refine_ls_number_parameters     165
_refine_ls_number_restraints     0
_refine_ls_number_constraints     ?
_refine_ls_hydrogen_treatment     constr
_refine_ls_weighting_scheme     calc
_refine_ls_weighting_details
         'calc w=1/[\s^2^(Fo^2^)+(0.0621P)^2^+0.0000P] where P=(Fo^2^+2Fc^2^)/3'
_refine_ls_shift/su_max     0.000
_refine_ls_shift/su_mean     0.000
_refine_diff_density_max     0.583
_refine_diff_density_min     -0.362
_refine_ls_extinction_method     ?
_refine_ls_extinction_coef     ?
_refine_ls_abs_structure_details     ?
_refine_ls_abs_structure_Flack     ?
_refine_ls_abs_structure_Rogers     ?
loop_
    _atom_type_symbol
    _atom_type_description
    _atom_type_scat_dispersion_real
    _atom_type_scat_dispersion_imag
    _atom_type_scat_source
    'C' 'C' 0.0033 0.0016
                         'International Tables Vol C Tables 4.2.6.8 and 6.1.1.4'
    'Cu' 'Cu' 0.3201 1.2651
                         'International Tables Vol C Tables 4.2.6.8 and 6.1.1.4'
    'N' 'N' 0.0061 0.0033
                         'International Tables Vol C Tables 4.2.6.8 and 6.1.1.4'
    'O' 'O' 0.0106 0.0060
                         'International Tables Vol C Tables 4.2.6.8 and 6.1.1.4'
    'H' 'H' 0.0000 0.0000
                         'International Tables Vol C Tables 4.2.6.8 and 6.1.1.4'
_computing_data_collection
;
APEX2 (Bruker, 2004)
;
_computing_cell_refinement
;
SAINT (Bruker, 2004)
;
_computing_data_reduction
;
SAINT (Bruker, 2004)
;
_computing_structure_solution
;
SHELXTL (Sheldrick, 2008)
;
_computing_structure_refinement
;
SHELXTL (Sheldrick, 2008)
;
_computing_molecular_graphics
;
DIAMOND (Brandenburg, 2008)
;
_computing_publication_material
;
SHELXTL (Sheldrick, 2008)
;
loop_
    _atom_site_type_symbol
    _atom_site_label
    _atom_site_fract_x
    _atom_site_fract_y
    _atom_site_fract_z
    _atom_site_U_iso_or_equiv
    _atom_site_adp_type
    _atom_site_calc_flag
    _atom_site_refinement_flags
    _atom_site_occupancy
    _atom_site_symmetry_multiplicity
    _atom_site_disorder_assembly
    _atom_site_disorder_group
    C C1 0.44842(17) 0.1862(8) 0.5751(3) 0.0456(11) Uani d . 1 1 . .
    C C2 0.42650(18) 0.2325(8) 0.4802(2) 0.0498(11) Uani d . 1 1 . .
    H H2A 0.3936 0.1421 0.4512 0.060 Uiso calc R 1 1 . .
    H H2B 0.4519 0.1722 0.4603 0.060 Uiso calc R 1 1 . .
    C C3 0.41500(19) 0.4960(9) 0.4541(3) 0.0560(12) Uani d . 1 1 . .
    H H3A 0.4483 0.5854 0.4803 0.067 Uiso calc R 1 1 . .
    H H3B 0.4018 0.5081 0.3923 0.067 Uiso calc R 1 1 . .
    C C4 0.32380(18) 0.5588(8) 0.4379(3) 0.0494(11) Uani d . 1 1 . .
    C C5 0.28700(17) 0.6644(8) 0.4710(3) 0.0473(11) Uani d . 1 1 . .
    C C6 0.29707(18) 0.8736(8) 0.5187(3) 0.0516(11) Uani d . 1 1 . .
    H H6 0.3285 0.9585 0.5317 0.062 Uiso calc R 1 1 . .
    C C7 0.26074(18) 0.9564(8) 0.5468(3) 0.0520(12) Uani d . 1 1 . .
    H H7 0.2682 1.0972 0.5787 0.062 Uiso calc R 1 1 . .
    C C8 0.38648(18) 0.5107(8) 0.6976(3) 0.0516(11) Uani d . 1 1 . .
    H H8 0.3900 0.6493 0.6707 0.062 Uiso calc R 1 1 . .
    C C9 0.34147(18) 0.4422(9) 0.7033(3) 0.0553(12) Uani d . 1 1 . .
    H H9 0.3090 0.5235 0.6825 0.066 Uiso calc R 1 1 . .
    C C10 0.40408(18) 0.1793(8) 0.7653(3) 0.0494(11) Uani d . 1 1 . .
    H H10 0.4216 0.0426 0.7951 0.059 Uiso calc R 1 1 . .
    Cu Cu1 0.5000 0.36573(12) 0.7500 0.0343(2) Uani d S 1 2 . .
    N N1 0.37603(14) 0.6062(6) 0.4788(2) 0.0509(9) Uani d . 1 1 . .
    H H1 0.3872 0.7051 0.5211 0.061 Uiso calc R 1 1 . .
    N N2 0.42632(12) 0.3451(6) 0.73776(19) 0.0404(8) Uani d . 1 1 . .
    N N3 0.35351(14) 0.2310(7) 0.7454(2) 0.0526(10) Uani d . 1 1 . .
    H H3 0.3320 0.1446 0.7573 0.063 Uiso calc R 1 1 . .
    O O1 0.47315(11) 0.3567(5) 0.62383(16) 0.0461(7) Uani d . 1 1 . .
    O O2 0.43997(16) -0.0138(6) 0.59984(19) 0.0772(11) Uani d . 1 1 . .
    O O3 0.30600(12) 0.4261(6) 0.3745(2) 0.0640(9) Uani d . 1 1 . .
    O O4 0.5000 0.7658(7) 0.7500 0.0613(13) Uani d S 1 2 . .
    H H4 0.5172 0.8147 0.7992 0.092 Uiso calc R 1 1 . .
    O O5 0.28059(12) -0.0023(6) 0.7868(2) 0.0658(9) Uani d . 1 1 . .
    H H5A 0.2944 -0.1316 0.8131 0.079 Uiso d R 1 1 . .
    H H5B 0.2528 -0.0347 0.7410 0.079 Uiso d R 1 1 . .
loop_
    _atom_site_aniso_label
    _atom_site_aniso_U_11
    _atom_site_aniso_U_22
    _atom_site_aniso_U_33
    _atom_site_aniso_U_12
    _atom_site_aniso_U_13
    _atom_site_aniso_U_23
    C1 0.047(3) 0.047(3) 0.033(2) 0.009(2) 0.009(2) -0.002(2)
    C2 0.057(3) 0.049(3) 0.034(2) 0.007(2) 0.011(2) -0.002(2)
    C3 0.053(3) 0.068(3) 0.043(3) 0.002(2) 0.017(2) 0.006(2)
    C4 0.050(3) 0.047(3) 0.038(2) 0.004(2) 0.006(2) 0.005(2)
    C5 0.051(3) 0.039(3) 0.037(2) 0.002(2) 0.006(2) -0.0019(19)
    C6 0.046(3) 0.045(3) 0.049(3) -0.005(2) 0.007(2) -0.002(2)
    C7 0.055(3) 0.039(3) 0.046(3) -0.002(2) 0.008(2) -0.006(2)
    C8 0.049(3) 0.057(3) 0.048(3) 0.007(2) 0.020(2) 0.009(2)
    C9 0.036(3) 0.068(3) 0.056(3) 0.007(2) 0.015(2) 0.005(3)
    C10 0.047(3) 0.050(3) 0.048(3) 0.003(2) 0.018(2) 0.000(2)
    Cu1 0.0316(4) 0.0344(4) 0.0312(4) 0.000 0.0084(3) 0.000
    N1 0.049(2) 0.052(2) 0.042(2) -0.0002(19) 0.0110(18) -0.0060(17)
    N2 0.0350(19) 0.047(2) 0.0358(18) -0.0022(17) 0.0122(15) 0.0007(16)
    N3 0.041(2) 0.063(3) 0.054(2) -0.0093(19) 0.0211(19) -0.006(2)
    O1 0.0432(17) 0.0548(18) 0.0342(15) -0.0116(15) 0.0112(13) -0.0034(14)
    O2 0.116(3) 0.040(2) 0.0441(19) 0.000(2) 0.0056(19) 0.0014(16)
    O3 0.058(2) 0.061(2) 0.054(2) -0.0011(17) 0.0068(17) -0.0206(16)
    O4 0.075(3) 0.038(2) 0.040(2) 0.000 -0.004(2) 0.000
    O5 0.052(2) 0.063(2) 0.069(2) -0.0075(17) 0.0134(17) 0.0111(18)
_geom_special_details
;
All e.s.d.'s (except the e.s.d. in the dihedral angle between two l.s. planes)
are estimated using the full covariance matrix. The cell e.s.d.'s are taken
into account individually in the estimation of e.s.d.'s in distances, angles
and torsion angles; correlations between e.s.d.'s in cell parameters are only
used when they are defined by crystal symmetry. An approximate (isotropic)
treatment of cell e.s.d.'s is used for estimating e.s.d.'s involving l.s.
planes.
;
loop_
    _geom_bond_atom_site_label_1
    _geom_bond_atom_site_label_2
    _geom_bond_site_symmetry_2
    _geom_bond_distance
    _geom_bond_publ_flag
    C1 O2 . 1.253(5) ?
    C1 O1 . 1.259(5) ?
    C1 C2 . 1.503(5) ?
    C2 C3 . 1.531(6) ?
    C2 H2A . 0.9700 ?
    C2 H2B . 0.9700 ?
    C3 N1 . 1.460(5) ?
    C3 H3A . 0.9700 ?
    C3 H3B . 0.9700 ?
    C4 O3 . 1.234(5) ?
    C4 N1 . 1.333(5) ?
    C4 C5 . 1.492(6) ?
    C5 C6 . 1.386(6) ?
    C5 C7 7_566 1.396(6) ?
    C6 C7 . 1.377(6) ?
    C6 H6 . 0.9300 ?
    C7 C5 7_566 1.396(6) ?
    C7 H7 . 0.9300 ?
    C8 C9 . 1.350(6) ?
    C8 N2 . 1.374(5) ?
    C8 H8 . 0.9300 ?
    C9 N3 . 1.348(6) ?
    C9 H9 . 0.9300 ?
    C10 N2 . 1.312(5) ?
    C10 N3 . 1.323(5) ?
    C10 H10 . 0.9300 ?
    Cu1 N2 2_656 1.965(3) ?
    Cu1 N2 . 1.965(3) yes
    Cu1 O1 2_656 1.976(3) ?
    Cu1 O1 . 1.976(3) yes
    Cu1 O4 . 2.232(4) yes
    N1 H1 . 0.8600 ?
    N3 H3 . 0.8600 ?
    O4 H4 . 0.8200 ?
    O5 H5A . 0.8500 ?
    O5 H5B . 0.8500 ?
loop_
    _geom_angle_atom_site_label_1
    _geom_angle_atom_site_label_2
    _geom_angle_atom_site_label_3
    _geom_angle_site_symmetry_1
    _geom_angle_site_symmetry_3
    _geom_angle
    _geom_angle_publ_flag
    O2 C1 O1 . . 124.9(4) ?
    O2 C1 C2 . . 118.7(4) ?
    O1 C1 C2 . . 116.4(4) ?
    C1 C2 C3 . . 114.9(4) ?
    C1 C2 H2A . . 108.5 ?
    C3 C2 H2A . . 108.5 ?
    C1 C2 H2B . . 108.5 ?
    C3 C2 H2B . . 108.5 ?
    H2A C2 H2B . . 107.5 ?
    N1 C3 C2 . . 113.8(4) ?
    N1 C3 H3A . . 108.8 ?
    C2 C3 H3A . . 108.8 ?
    N1 C3 H3B . . 108.8 ?
    C2 C3 H3B . . 108.8 ?
    H3A C3 H3B . . 107.7 ?
    O3 C4 N1 . . 120.7(4) ?
    O3 C4 C5 . . 120.1(4) ?
    N1 C4 C5 . . 119.1(4) ?
    C6 C5 C7 . 7_566 117.6(4) ?
    C6 C5 C4 . . 124.5(4) ?
    C7 C5 C4 7_566 . 117.9(4) ?
    C7 C6 C5 . . 120.3(4) ?
    C7 C6 H6 . . 119.8 ?
    C5 C6 H6 . . 119.8 ?
    C6 C7 C5 . 7_566 122.1(4) ?
    C6 C7 H7 . . 119.0 ?
    C5 C7 H7 7_566 . 119.0 ?
    C9 C8 N2 . . 109.8(4) ?
    C9 C8 H8 . . 125.1 ?
    N2 C8 H8 . . 125.1 ?
    N3 C9 C8 . . 105.5(4) ?
    N3 C9 H9 . . 127.3 ?
    C8 C9 H9 . . 127.3 ?
    N2 C10 N3 . . 111.4(4) ?
    N2 C10 H10 . . 124.3 ?
    N3 C10 H10 . . 124.3 ?
    N2 Cu1 N2 2_656 . 173.3(2) ?
    N2 Cu1 O1 2_656 2_656 90.35(12) ?
    N2 Cu1 O1 . 2_656 89.48(12) ?
    N2 Cu1 O1 2_656 . 89.48(12) ?
    N2 Cu1 O1 . . 90.35(11) .
    O1 Cu1 O1 2_656 . 177.09(18) ?
    N2 Cu1 O4 2_656 . 93.36(10) ?
    N2 Cu1 O4 . . 93.36(10) ?
    O1 Cu1 O4 2_656 . 91.46(9) ?
    O1 Cu1 O4 . . 91.46(9) ?
    C4 N1 C3 . . 122.3(4) ?
    C4 N1 H1 . . 118.8 ?
    C3 N1 H1 . . 118.8 ?
    C10 N2 C8 . . 104.8(4) ?
    C10 N2 Cu1 . . 129.4(3) ?
    C8 N2 Cu1 . . 125.8(3) ?
    C10 N3 C9 . . 108.5(4) ?
    C10 N3 H3 . . 125.8 ?
    C9 N3 H3 . . 125.8 ?
    C1 O1 Cu1 . . 126.4(3) ?
    Cu1 O4 H4 . . 109.5 ?
    H5A O5 H5B . . 109.5 ?
loop_
    _geom_hbond_atom_site_label_D
    _geom_hbond_atom_site_label_H
    _geom_hbond_atom_site_label_A
    _geom_hbond_site_symmetry_A
    _geom_hbond_distance_DH
    _geom_hbond_distance_HA
    _geom_hbond_distance_DA
    _geom_hbond_angle_DHA
    _geom_hbond_publ_flag
    N1 H1 O2 1_565 0.86 2.17 2.965(5) 153 yes
    N3 H3 O5 . 0.86 1.90 2.751(5) 172 yes
    O4 H4 O2 2_666 0.82 1.89 2.695(4) 167 yes
    O5 H5A O3 6_556 0.85 1.91 2.731(4) 163 yes
    O5 H5B O3 7_556 0.85 2.04 2.810(4) 149 yes
    C3 H3B Cg1 4_564 0.93 2.75 3.692(5) 164 yes
