# Supplementary material for: Crystal structure of catena-poly[[[aqua­bis­(1H-imidazole-κN 3)copper(II)]-μ-3-({4-[(2-carboxyl­atoeth­yl)carbamo­yl]phen­yl}formamido)­propano­ato-κ2 O:O′] dihydrate]
Source: Acta Crystallogr E Crystallogr Commun. 2015 Apr 11;71(Pt 5):m108–9. doi: 10.1107/S205698901500626X (PMC4420079; doi:10.1107/S205698901500626X)
Supplement: Supplementary file 2 [file e-71-0m108-Isup2.hkl]

# 
# h,k,l, Fc-squared, Fo-squared, sigma(Fo-squared) and status flag 
# 
data_I
_shelx_title ' 110414_0m in C2/c' 
_shelx_refln_list_code          4 
_shelx_F_calc_maximum      319.34 
_exptl_crystal_F_000      1164.00 
_reflns_d_resolution_high  0.7689 
 
loop_ 
 _symmetry_equiv_pos_as_xyz 
 'x, y, z' 
 '-x, y, -z+1/2' 
 'x+1/2, y+1/2, z' 
 '-x+1/2, y+1/2, -z+1/2' 
 '-x, -y, -z' 
 'x, -y, z-1/2' 
 '-x+1/2, -y+1/2, -z' 
 'x+1/2, -y+1/2, z-1/2' 
 
_cell_length_a    27.7520 
_cell_length_b     5.5793 
_cell_length_c    17.3020 
_cell_angle_alpha  90.000 
_cell_angle_beta  115.855 
_cell_angle_gamma  90.000 
 
_shelx_F_squared_multiplier     1.000 
 
loop_ 
 _refln_index_h 
 _refln_index_k 
 _refln_index_l 
 _refln_F_squared_calc 
 _refln_F_squared_meas 
 _refln_F_squared_sigma 
 _refln_observed_status 
   2   0   0     9535.04    11425.63    276.82 o 
   4   0   0     5405.76     7066.98    117.11 o 
   6   0   0      174.11      461.34     44.21 o 
   8   0   0       27.51       63.72     39.81 o 
  10   0   0    16020.28    16124.02    270.40 o 
  12   0   0     3782.61     3637.79    116.71 o 
  14   0   0    13356.88    14360.88    272.12 o 
  16   0   0     2942.58     3065.15    169.72 o 
  18   0   0     2455.06     2513.69    127.00 o 
  20   0   0     1369.88     1163.24    144.85 o 
  22   0   0      272.87      431.67    175.06 o 
  24   0   0     1372.35     1140.88    332.20 o 
  26   0   0     1283.40     1258.45    249.23 o 
  28   0   0      623.31      446.43    208.91 o 
  30   0   0      182.09      178.27    191.70 o 
   1   1   0    27113.39    24861.51    330.04 o 
   3   1   0      912.18      884.52     43.56 o 
   5   1   0      500.07      559.44     45.76 o 
   7   1   0    25667.64    25079.63    257.29 o 
   9   1   0     1671.66     1508.64     56.38 o 
  11   1   0    18617.36    17614.35    209.58 o 
  13   1   0      131.65      224.23     35.59 o 
  15   1   0     1560.56     1534.11     74.28 o 
  17   1   0      506.93      441.38     51.08 o 
  19   1   0       19.42      -54.89     54.89 o 
  21   1   0        5.07       20.57     73.72 o 
  23   1   0      318.37      339.67     95.56 o 
  25   1   0     1295.30     1398.07    162.57 o 
  27   1   0      613.11      763.01    387.94 o 
  29   1   0       37.31      -22.25    158.06 o 
  31   1   0      163.55       43.57    198.63 o 
   0   2   0     6308.93     5879.00    188.09 o 
   2   2   0    15795.67    16151.27    201.62 o 
   4   2   0       42.38        1.31     21.29 o 
   6   2   0     2545.49     2320.04     69.30 o 
   8   2   0     1242.06     1132.68     68.71 o 
  10   2   0        0.33      -16.21     32.05 o 
  12   2   0      349.24      332.40     47.90 o 
  14   2   0     1673.35     1928.33    111.87 o 
  16   2   0        0.21       47.42     49.77 o 
  18   2   0      146.88      114.90     63.40 o 
  20   2   0      404.25      408.12    105.37 o 
  22   2   0       41.67       61.81     74.55 o 
  24   2   0        6.97       93.45    108.30 o 
  26   2   0        2.30      -62.20    115.06 o 
  28   2   0      119.19      -14.19    142.79 o 
  30   2   0       27.94       32.38    137.78 o 
   1   3   0     3490.35     3639.72     84.18 o 
   3   3   0     8376.29     8591.80    134.02 o 
   5   3   0     8919.29     9274.71    138.56 o 
   7   3   0      189.59      145.01     40.08 o 
   9   3   0     3656.38     3444.70    113.42 o 
  11   3   0       64.44       62.06     54.18 o 
  13   3   0     3856.04     3773.78    253.12 o 
  15   3   0     1661.44     1528.07    141.07 o 
  17   3   0     1240.86     1415.61    156.01 o 
  19   3   0       88.96       26.92     79.31 o 
  21   3   0       55.54       46.24     81.32 o 
  23   3   0      387.01      318.71    105.07 o 
  25   3   0      137.76      221.32    141.50 o 
  27   3   0      463.35      394.82    162.08 o 
  29   3   0      347.62       97.77    142.26 o 
   0   4   0      674.85      496.00    106.64 o 
   2   4   0     1791.13     1793.53     79.57 o 
   4   4   0     2734.24     2737.06    137.98 o 
   6   4   0     4401.67     4238.12    153.25 o 
   8   4   0     1477.12     1703.40    121.11 o 
  10   4   0     3273.99     3213.46    161.57 o 
  12   4   0      142.11       66.70     67.86 o 
  14   4   0      365.05      430.82     99.83 o 
  16   4   0      862.65      728.78    124.77 o 
  18   4   0      144.11       66.78     94.98 o 
  20   4   0      310.34      311.60    109.05 o 
  22   4   0      119.86      145.32    101.74 o 
  24   4   0      560.02      445.62    124.55 o 
  26   4   0      100.63      139.02    151.08 o 
   1   5   0     2013.06     1848.08    192.62 o 
   3   5   0      307.55      167.20     80.43 o 
   5   5   0      361.68      434.17     87.05 o 
   7   5   0      119.25      239.68     89.11 o 
   9   5   0       13.62       18.43    101.02 o 
  11   5   0        3.72        1.39     72.63 o 
  13   5   0      221.35       95.03    101.09 o 
  15   5   0      157.75      128.63    149.92 o 
  17   5   0      321.44      543.74    125.72 o 
  19   5   0       76.86       24.06    104.40 o 
  21   5   0      208.02      207.74    119.78 o 
  23   5   0      131.22      -15.17    110.76 o 
   0   6   0      607.51      220.11    194.15 o 
   2   6   0      275.14      340.88    148.13 o 
   4   6   0      154.17       52.96    112.39 o 
   6   6   0      229.39      464.86    205.75 o 
   8   6   0        0.55       -7.90    106.05 o 
  10   6   0      106.01       54.02    109.41 o 
  12   6   0        1.49     -112.63    112.63 o 
  14   6   0       91.03      -15.92    106.98 o 
  16   6   0        7.07      -30.92    112.44 o 
  18   6   0       71.06      -31.19    147.42 o 
   1   7   0      429.54      409.51    162.83 o 
   3   7   0      510.96      682.61    186.27 o 
   5   7   0       45.36       32.10    145.55 o 
   7   7   0      249.17      133.91    147.18 o 
 -31   1   1      109.85     -124.10    186.61 o 
 -29   1   1      241.44      197.07    130.78 o 
 -27   1   1      577.91      557.70    142.03 o 
 -25   1   1        3.91       33.31     81.41 o 
 -23   1   1      582.02      813.99    108.52 o 
 -21   1   1      589.39      658.81    103.41 o 
 -19   1   1      510.46      573.65     87.40 o 
 -17   1   1      287.98      310.50     47.89 o 
 -15   1   1      815.03      969.85     58.17 o 
 -13   1   1    10193.75    10922.83    204.89 o 
 -11   1   1      116.30      148.80     43.00 o 
  -9   1   1      339.15      363.64     33.38 o 
  -7   1   1    15765.95    15988.34    178.37 o 
  -5   1   1     6353.44     6090.12     84.68 o 
  -3   1   1    16167.23    15711.45    182.84 o 
  -1   1   1    16968.95    17433.88    192.96 o 
   1   1   1    51957.96    53130.42    595.49 o 
   3   1   1     3117.73     2914.05     65.61 o 
   5   1   1     4372.82     4527.78     71.66 o 
   7   1   1      134.76      192.81     26.23 o 
   9   1   1       28.56       10.49     18.18 o 
  11   1   1     4157.28     4346.33     96.04 o 
  13   1   1     3566.72     3383.79     83.85 o 
  15   1   1      364.81      498.73     48.17 o 
  17   1   1        7.17       48.43     50.91 o 
  19   1   1      913.49      896.16     89.77 o 
  21   1   1      558.00      559.49    196.06 o 
  23   1   1      151.79      161.63     84.34 o 
  25   1   1      621.02      800.76    223.22 o 
  27   1   1      295.58      269.34    130.40 o 
  29   1   1      241.82      208.10    215.53 o 
  31   1   1      126.09        6.62    202.60 o 
 -30   2   1      272.98      106.60    145.44 o 
 -28   2   1      349.39      416.00    152.25 o 
 -26   2   1      877.43      870.18    171.84 o 
 -24   2   1      254.12      501.74    143.41 o 
 -22   2   1      810.82      906.87    119.10 o 
 -20   2   1       14.08      -33.41     80.14 o 
 -18   2   1     1083.97     1195.30    128.20 o 
 -16   2   1     5038.50     5365.94    134.88 o 
 -14   2   1     9097.97     9713.87    176.43 o 
 -12   2   1    11757.07    11352.98    156.30 o 
 -10   2   1     1533.25     1350.34     63.48 o 
  -8   2   1     7183.44     7287.52    127.24 o 
  -6   2   1    21895.70    21076.77    229.21 o 
  -4   2   1    10178.81     9864.78    128.25 o 
  -2   2   1     9061.92     9668.30    139.14 o 
   0   2   1    17800.11    17965.57    302.20 o 
   2   2   1    23058.71    22206.93    237.73 o 
   4   2   1    19092.00    19206.69    271.82 o 
   6   2   1     1412.58     1406.49     61.47 o 
   8   2   1     3624.28     3466.68     92.75 o 
  10   2   1     2331.37     2298.76     80.67 o 
  12   2   1     2477.94     2468.09     87.62 o 
  14   2   1     2590.83     2826.69     99.27 o 
  16   2   1      357.75      452.75     76.81 o 
  18   2   1     2319.30     2299.39    124.37 o 
  20   2   1      550.11      571.31    102.76 o 
  22   2   1       12.38      -95.55     95.55 o 
  24   2   1     2868.56     2728.32    233.61 o 
  26   2   1      822.45      743.77    163.18 o 
  28   2   1      954.38     1101.23    195.17 o 
  30   2   1      381.61      391.36    166.27 o 
 -29   3   1       58.67      -79.07    136.88 o 
 -27   3   1      128.63       60.83    250.65 o 
 -25   3   1      128.48        8.72     90.89 o 
 -23   3   1      786.92      884.22    130.65 o 
 -21   3   1       29.60       83.68     84.13 o 
 -19   3   1       22.11      -71.01     71.01 o 
 -17   3   1      768.94      833.96    114.87 o 
 -15   3   1      800.93     1107.93    101.39 o 
 -13   3   1     3186.42     2932.91    128.57 o 
 -11   3   1     3846.46     3832.94    139.58 o 
  -9   3   1     1001.40      895.52     79.86 o 
  -7   3   1     5238.53     4965.11     92.62 o 
  -5   3   1     1117.01     1006.14     52.14 o 
  -3   3   1     3092.44     3057.34     93.20 o 
  -1   3   1      122.70      107.32     33.73 o 
   1   3   1     7673.93     7619.97    136.94 o 
   3   3   1     9039.07     8541.05    134.07 o 
   5   3   1     2990.38     3206.93     75.92 o 
   7   3   1     1614.22     1611.15     88.06 o 
   9   3   1     1056.24     1014.64     70.99 o 
  11   3   1      691.66      897.53     78.06 o 
  13   3   1      978.89     1241.94     98.23 o 
  15   3   1       14.47      -35.15     90.09 o 
  17   3   1     1509.14     1664.66    193.44 o 
  19   3   1     1014.85     1207.70    166.38 o 
  21   3   1        8.61       57.74     83.97 o 
  23   3   1      290.07      140.60    124.35 o 
  25   3   1      600.93      228.72    142.95 o 
  27   3   1       87.08       46.30    133.90 o 
 -26   4   1       23.36     -124.11    138.59 o 
 -24   4   1       36.94       69.56    104.02 o 
 -22   4   1      100.73      202.89     99.57 o 
 -20   4   1       29.97       -3.45    105.16 o 
 -18   4   1       41.10        4.83     87.12 o 
 -16   4   1      384.89      166.58    115.95 o 
 -14   4   1      482.58      483.76     86.06 o 
 -12   4   1      537.73      666.15     99.96 o 
 -10   4   1      915.01     1153.73    106.79 o 
  -8   4   1      470.70      605.67     86.49 o 
  -6   4   1      279.18      292.88     71.10 o 
  -4   4   1      827.98      794.92    174.74 o 
  -2   4   1       50.68      170.24     45.56 o 
   0   4   1       27.87       25.58     41.72 o 
   2   4   1      948.26      985.05     84.95 o 
   4   4   1     1113.15     1209.30     98.49 o 
   6   4   1     1581.81     1704.25    115.41 o 
   8   4   1      146.67      168.49     75.12 o 
  10   4   1      865.31      614.91     90.27 o 
  12   4   1      257.04      234.19     91.73 o 
  14   4   1       77.46      187.45    139.65 o 
  16   4   1      369.30      459.95    155.12 o 
  18   4   1      107.38      155.38    140.74 o 
  20   4   1       19.05       87.06     92.37 o 
  22   4   1       32.45      159.44    100.37 o 
  24   4   1        0.20     -128.02    128.02 o 
  26   4   1      224.17      222.92    148.80 o 
 -23   5   1      332.60      329.73    129.04 o 
 -21   5   1       68.42       65.05    125.05 o 
 -19   5   1      249.50      473.82    126.91 o 
 -17   5   1      448.96      440.51    131.77 o 
 -15   5   1      255.68      251.83    107.62 o 
 -13   5   1     1478.27     1271.06    123.70 o 
 -11   5   1      547.42      571.75    108.96 o 
  -9   5   1     3292.74     3369.56    158.72 o 
  -7   5   1      210.01      125.98     71.84 o 
  -5   5   1     1568.05     1526.13    139.71 o 
  -3   5   1     2866.15     2907.74    332.25 o 
  -1   5   1     2560.42     2182.87    200.91 o 
   1   5   1     3184.54     2898.23    213.74 o 
   3   5   1     1907.42     1638.21    137.61 o 
   5   5   1      458.00      475.99     85.32 o 
   7   5   1       67.87       44.03    107.71 o 
   9   5   1      343.18      314.05     85.26 o 
  11   5   1     1859.02     2060.54    172.31 o 
  13   5   1       28.63      186.95    101.87 o 
  15   5   1     1433.97     1600.46    164.62 o 
  17   5   1      459.07      562.62    132.32 o 
  19   5   1       57.93       -1.81    103.27 o 
  21   5   1      264.99      177.11    121.77 o 
 -18   6   1       16.34      111.10    116.11 o 
 -16   6   1      278.49      283.21    124.37 o 
 -14   6   1      170.25       57.51    108.17 o 
 -12   6   1      389.81      338.08    119.80 o 
 -10   6   1      261.35      292.74    111.90 o 
  -8   6   1      539.56      731.26    165.58 o 
  -6   6   1      699.10      664.01    164.05 o 
  -4   6   1      286.86      309.46    131.67 o 
  -2   6   1      826.13      748.62    363.35 o 
   0   6   1      717.25      802.60    163.52 o 
   2   6   1      560.06      355.49    129.53 o 
   4   6   1      310.68      172.99    123.50 o 
   6   6   1       65.10      -27.18    161.57 o 
   8   6   1      242.14      242.51    161.52 o 
  10   6   1      691.97      689.83    161.57 o 
  12   6   1       31.38      -41.26    124.97 o 
  14   6   1      305.87       75.82    108.62 o 
  16   6   1       67.46      189.52    122.10 o 
  -9   7   1        6.73       71.68    149.24 o 
  -7   7   1       32.61       19.52    134.41 o 
  -5   7   1      108.13      -30.69    142.68 o 
  -3   7   1        1.20       74.73    186.21 o 
  -1   7   1       36.97      -97.77    132.16 o 
   1   7   1       11.45       -8.31    137.40 o 
   3   7   1       65.95       68.53    146.73 o 
   5   7   1        0.47      -91.84    135.19 o 
   7   7   1       61.89      131.94    224.08 o 
 -30   0   2      295.37      326.19    194.45 o 
 -28   0   2      923.46     1009.73    230.70 o 
 -26   0   2     2040.65     2154.04    336.68 o 
 -24   0   2      106.68      121.30    100.12 o 
 -22   0   2     2631.88     2977.00    202.09 o 
 -20   0   2     6801.89     7585.65    226.56 o 
 -18   0   2     5469.09     5594.42    177.60 o 
 -16   0   2      389.46      331.20     92.62 o 
 -14   0   2    16741.46    17069.31    307.90 o 
 -12   0   2    11604.39    13209.92    246.79 o 
 -10   0   2    22513.47    25083.15    380.93 o 
  -8   0   2    94571.88    95530.77   1214.13 o 
  -6   0   2    42388.46    40975.56    545.38 o 
  -4   0   2    48515.47    45777.11    591.13 o 
  -2   0   2    25802.54    26145.04    347.16 o 
   0   0   2     7929.75     8010.44    126.05 o 
   2   0   2    17359.86    17718.09    441.85 o 
   4   0   2     9549.45    12052.11    189.52 o 
   6   0   2    18717.61    17757.03    289.91 o 
   8   0   2     3032.53     2880.73    124.79 o 
  10   0   2     1699.59     1799.39    169.36 o 
  12   0   2    22871.75    23282.71    375.22 o 
  14   0   2     6807.98     6464.12    168.15 o 
  16   0   2     1139.08      954.94    123.54 o 
  18   0   2     3579.53     3060.06    190.24 o 
  20   0   2     1588.55     1085.53    143.21 o 
  22   0   2      612.63      519.25    117.59 o 
  24   0   2      586.45      657.58    204.74 o 
  26   0   2     1475.90     1931.00    306.14 o 
  28   0   2     1364.69     1858.81    318.66 o 
  30   0   2      370.71      292.29    223.77 o 
 -33   1   2       63.25      -92.54    205.14 o 
 -31   1   2       51.26      -14.97    198.02 o 
 -29   1   2      484.88      485.39    148.80 o 
 -27   1   2      135.03      145.87    124.18 o 
 -25   1   2      980.98     1231.87    277.73 o 
 -23   1   2      868.02      812.47    133.28 o 
 -21   1   2     1001.20      940.89     82.75 o 
 -19   1   2     3075.95     2764.03     96.24 o 
 -17   1   2      479.67      364.12     60.96 o 
 -15   1   2     8178.03     7798.07    195.74 o 
 -13   1   2     4523.81     4824.35    100.06 o 
 -11   1   2     8938.75     9104.94    132.75 o 
  -9   1   2     4878.92     4893.61     87.30 o 
  -7   1   2     1599.56     1547.87     49.47 o 
  -5   1   2      163.88       51.52     40.42 o 
  -3   1   2    10643.22    10894.25    142.16 o 
  -1   1   2       67.47       34.32     20.24 o 
   1   1   2    19145.29    19521.35    200.26 o 
   3   1   2     8486.69     7612.13    100.93 o 
   5   1   2     7534.52     7053.40     97.60 o 
   7   1   2     9179.87     9473.06    135.80 o 
   9   1   2     3786.47     3476.68    102.47 o 
  11   1   2      196.13      157.43     32.22 o 
  13   1   2      667.03      826.99     51.05 o 
  15   1   2       76.22      120.51     50.92 o 
  17   1   2     4657.26     5054.35    134.08 o 
  19   1   2      607.94      853.89    121.38 o 
  21   1   2      867.94      721.20    171.65 o 
  23   1   2        4.28      -23.84     81.61 o 
  25   1   2     2048.56     2062.05    328.30 o 
  27   1   2      309.23      234.27    123.55 o 
  29   1   2      245.02      308.58    209.52 o 
 -32   2   2        4.47      -38.99    137.86 o 
 -30   2   2       10.16      -37.74    121.76 o 
 -28   2   2       29.45     -109.05    109.05 o 
 -26   2   2        3.92       48.97    109.16 o 
 -24   2   2      162.71       81.20    108.47 o 
 -22   2   2      300.27      228.94     88.04 o 
 -20   2   2       35.15      140.70     87.13 o 
 -18   2   2      812.63     1048.60     96.38 o 
 -16   2   2     1224.11     1116.84     76.07 o 
 -14   2   2       39.20       23.81     39.87 o 
 -12   2   2     9676.47    10289.86    156.45 o 
 -10   2   2        1.25       -4.09     25.52 o 
  -8   2   2      884.96      871.96     57.67 o 
  -6   2   2     4125.63     3673.73     84.83 o 
  -4   2   2     2926.44     2779.80     66.46 o 
  -2   2   2     3033.83     2815.51     65.31 o 
   0   2   2     1586.59     1486.60     62.95 o 
   2   2   2     2563.20     2709.53     86.22 o 
   4   2   2      853.39      900.59     41.37 o 
   6   2   2       44.22       47.95     38.35 o 
   8   2   2     1272.31     1534.17     69.28 o 
  10   2   2        9.38      -33.66     33.66 o 
  12   2   2      863.39     1201.73     71.76 o 
  14   2   2        0.44       -0.56     55.85 o 
  16   2   2       52.08       38.27     58.14 o 
  18   2   2      282.91       68.41     75.24 o 
  20   2   2      686.78      539.87    194.82 o 
  22   2   2      559.54      437.20    134.28 o 
  24   2   2       79.76      -50.00    101.95 o 
  26   2   2        0.25       -0.75    117.87 o 
  28   2   2        0.42       44.37    132.79 o 
 -29   3   2       47.55       43.13    146.18 o 
 -27   3   2      268.85      253.20    145.69 o 
 -25   3   2      259.18       35.96    124.80 o 
 -23   3   2      781.63      712.46    227.80 o 
 -21   3   2       68.28      126.79     85.61 o 
 -19   3   2      114.72      171.94     92.10 o 
 -17   3   2     2215.47     2318.04    208.11 o 
 -15   3   2     3525.33     3944.43    153.70 o 
 -13   3   2     7963.72     8045.94    219.13 o 
 -11   3   2     1780.50     1890.59    113.77 o 
  -9   3   2      524.98      501.53     86.67 o 
  -7   3   2      237.51      318.10     87.18 o 
  -5   3   2     9318.63     9161.09    139.20 o 
  -3   3   2    13134.48    12872.06    176.23 o 
  -1   3   2     3790.33     3528.38     95.52 o 
   1   3   2     2655.30     2695.20     75.73 o 
   3   3   2     1369.71     1282.05     57.65 o 
   5   3   2      789.82      802.95     69.46 o 
   7   3   2      461.00      576.41     68.11 o 
   9   3   2      404.27      256.88     77.44 o 
  11   3   2     3378.61     3445.09    157.13 o 
  13   3   2      759.18      665.79    102.78 o 
  15   3   2     1825.55     1953.46    154.76 o 
  17   3   2       42.97       23.26     78.40 o 
  19   3   2      347.65      238.13    116.38 o 
  21   3   2      402.18      478.75    141.40 o 
  23   3   2      717.52      519.38    276.41 o 
  25   3   2      553.50      300.28    282.42 o 
  27   3   2      558.95      232.96    271.01 o 
 -28   4   2      146.24      120.26    155.88 o 
 -26   4   2      194.12       69.24    169.27 o 
 -24   4   2      340.57      390.88    117.01 o 
 -22   4   2      235.26      230.88    100.03 o 
 -20   4   2      100.45       87.52    139.88 o 
 -18   4   2      139.06      149.45    121.45 o 
 -16   4   2     2355.16     2157.49    141.15 o 
 -14   4   2     2079.27     2235.02    135.82 o 
 -12   4   2     7604.34     8071.05    411.47 o 
 -10   4   2     1062.33     1026.67    103.65 o 
  -8   4   2      201.44      186.19     74.77 o 
  -6   4   2      475.06      803.38    165.95 o 
  -4   4   2     1891.26     1951.93    113.35 o 
  -2   4   2     5384.07     5818.47    140.48 o 
   0   4   2      382.67      470.76     54.25 o 
   2   4   2     7699.41     7768.35    166.30 o 
   4   4   2     1664.67     1616.65     90.71 o 
   6   4   2       10.44       67.51     63.15 o 
   8   4   2       73.97       60.48     67.40 o 
  10   4   2      254.82      302.41     76.94 o 
  12   4   2     3846.60     3920.36    190.44 o 
  14   4   2       55.22        0.57     82.82 o 
  16   4   2      580.36      816.95    124.29 o 
  18   4   2      242.26      137.32     94.64 o 
  20   4   2      297.43      323.25    139.73 o 
  22   4   2      796.87      715.72    173.10 o 
  24   4   2      245.76      194.19    139.73 o 
 -23   5   2      168.89       81.72    111.61 o 
 -21   5   2      181.94      289.03    172.94 o 
 -19   5   2      188.57      284.65    112.48 o 
 -17   5   2      136.91      150.70    104.59 o 
 -15   5   2       56.74        9.11     74.20 o 
 -13   5   2      471.75      457.31     92.72 o 
 -11   5   2       41.99      -15.73     73.79 o 
  -9   5   2     1145.77     1172.77    113.07 o 
  -7   5   2      250.88      274.36     79.63 o 
  -5   5   2     2527.77     2688.64    149.03 o 
  -3   5   2      619.76      641.66    131.18 o 
  -1   5   2       56.91       41.25     94.41 o 
   1   5   2      367.64      351.48    119.10 o 
   3   5   2       28.95      120.48     76.31 o 
   5   5   2      219.47      143.62     89.45 o 
   7   5   2        2.32      -73.96     73.96 o 
   9   5   2      515.38      456.55    107.41 o 
  11   5   2     1002.58     1101.11    243.34 o 
  13   5   2      714.69      839.52    238.62 o 
  15   5   2       83.69      135.16    100.05 o 
  17   5   2       11.01      -76.40     95.87 o 
  19   5   2      298.07      237.47    114.60 o 
  21   5   2      131.50      306.89    123.29 o 
 -18   6   2      122.30       31.13    114.48 o 
 -16   6   2       65.69       30.33    108.63 o 
 -14   6   2       43.55       14.70    104.84 o 
 -12   6   2      131.95       45.93     84.05 o 
 -10   6   2       59.10      -62.01    113.64 o 
  -8   6   2      202.31      208.30    128.01 o 
  -6   6   2       12.68      -63.00    108.83 o 
  -4   6   2       40.96      -38.89    152.81 o 
  -2   6   2      323.28      320.57    126.35 o 
   0   6   2      165.51      154.39    118.71 o 
   2   6   2        2.43      -23.30    111.78 o 
   4   6   2       86.37       13.95    107.09 o 
   6   6   2      119.52       20.16    163.71 o 
   8   6   2        0.61      140.94    118.68 o 
  10   6   2      178.71       -4.96    123.60 o 
  12   6   2       20.25       10.14    125.45 o 
  14   6   2       83.85      -17.71    139.44 o 
  16   6   2       85.62      118.18    126.71 o 
  -9   7   2      186.06       73.12    148.02 o 
  -7   7   2      422.62      439.18    314.13 o 
  -5   7   2      146.93       38.27    141.62 o 
  -3   7   2      121.38     -123.31    123.31 o 
  -1   7   2      462.76      219.92    159.28 o 
   1   7   2      219.55      270.09    158.14 o 
   3   7   2      281.71      353.48    273.97 o 
   5   7   2      189.80      203.92    237.62 o 
 -33   1   3       36.44       94.78    213.19 o 
 -31   1   3      125.91     -139.78    139.78 o 
 -29   1   3      284.26      284.59    136.19 o 
 -27   1   3      880.61      872.94    240.22 o 
 -25   1   3      934.85     1124.21    151.02 o 
 -23   1   3       40.63      -53.48     71.21 o 
 -21   1   3     2331.64     2497.26    100.02 o 
 -19   1   3      670.11      668.46     69.88 o 
 -17   1   3      276.82      234.00     45.43 o 
 -15   1   3     4647.37     4882.86    138.21 o 
 -13   1   3     7846.49     7743.32    129.35 o 
 -11   1   3    22883.27    23004.35    257.35 o 
  -9   1   3     2801.89     2855.88     67.35 o 
  -7   1   3     5382.66     5444.84     87.39 o 
  -5   1   3     2772.82     2647.07     72.57 o 
  -3   1   3     9585.03     8630.00    110.66 o 
  -1   1   3    31224.34    31146.78    373.01 o 
   1   1   3       26.69       28.49     25.09 o 
   3   1   3      639.24      536.60     33.88 o 
   5   1   3       29.81       45.17     21.53 o 
   7   1   3       29.40       99.33     31.20 o 
   9   1   3      229.70       90.48     36.66 o 
  11   1   3      422.89      473.97     38.38 o 
  13   1   3     7921.00     8313.16    159.59 o 
  15   1   3     1889.45     1702.24     87.74 o 
  17   1   3       71.59      168.41     83.22 o 
  19   1   3      542.03      481.77    142.76 o 
  21   1   3      869.14      914.67    204.72 o 
  23   1   3      298.00      336.93    102.14 o 
  25   1   3      389.07      425.40    108.87 o 
  27   1   3      546.51      419.49    151.31 o 
  29   1   3      428.92      335.15    223.27 o 
 -32   2   3      160.37      128.18    152.52 o 
 -30   2   3       53.24       15.04    132.99 o 
 -28   2   3      451.33      568.77    155.95 o 
 -26   2   3     1475.42     1655.26    285.88 o 
 -24   2   3      965.89      856.65    127.65 o 
 -22   2   3      283.57      536.92    107.15 o 
 -20   2   3     2747.00     2946.45    141.58 o 
 -18   2   3     4091.06     4098.65    150.07 o 
 -16   2   3     7091.69     7164.78    230.72 o 
 -14   2   3     9142.05     9119.55    145.21 o 
 -12   2   3     9004.65     8767.48    133.82 o 
 -10   2   3     6066.81     5800.38    120.56 o 
  -8   2   3     3220.47     3297.09    100.45 o 
  -6   2   3     6375.65     6516.18    120.60 o 
  -4   2   3    11987.86    11248.78    143.71 o 
  -2   2   3    28742.00    28782.43    328.51 o 
   0   2   3     2012.48     2124.99     60.86 o 
   2   2   3      320.54      296.03     32.35 o 
   4   2   3     4372.89     4154.88     89.84 o 
   6   2   3     2800.73     2468.86     86.71 o 
   8   2   3      101.88       84.20     31.95 o 
  10   2   3     1634.32     1704.77     85.72 o 
  12   2   3     3493.83     3278.53    213.06 o 
  14   2   3     5217.62     4971.85    274.82 o 
  16   2   3     3651.77     3969.13    201.87 o 
  18   2   3     1189.03     1321.48    285.93 o 
  20   2   3     1369.20     1448.95    198.81 o 
  22   2   3     1457.88     1050.66    165.44 o 
  24   2   3      680.93      572.65    154.14 o 
  26   2   3     1254.33     1400.52    253.81 o 
  28   2   3      158.94      102.24    200.92 o 
 -31   3   3      165.44       -8.89    149.97 o 
 -29   3   3        3.87      159.70    161.57 o 
 -27   3   3      105.87      144.51    101.85 o 
 -25   3   3      705.05      825.99    140.29 o 
 -23   3   3        8.09       82.64     89.94 o 
 -21   3   3      752.58      794.46    124.07 o 
 -19   3   3      885.19     1067.24    106.11 o 
 -17   3   3     2412.86     2309.60    151.12 o 
 -15   3   3     1305.06     1323.32    107.39 o 
 -13   3   3      774.44      950.25     93.58 o 
 -11   3   3     2817.88     2870.15    124.43 o 
  -9   3   3      967.25     1044.92     67.43 o 
  -7   3   3     1073.33     1088.23     67.88 o 
  -5   3   3     4486.60     4066.71     89.30 o 
  -3   3   3     4022.08     3777.92     90.35 o 
  -1   3   3    10654.68    10688.17    174.99 o 
   1   3   3      390.13      503.86     50.61 o 
   3   3   3     2772.20     2749.21     84.94 o 
   5   3   3     3748.58     3642.85    104.67 o 
   7   3   3       33.30      -21.39     41.15 o 
   9   3   3     2077.42     2090.48     93.37 o 
  11   3   3     1025.52     1096.19    101.10 o 
  13   3   3     1077.69     1096.16     99.21 o 
  15   3   3     1262.24     1417.66    161.80 o 
  17   3   3      244.30      233.06     89.76 o 
  19   3   3      588.49      589.40    196.13 o 
  21   3   3      512.71      427.40    140.67 o 
  23   3   3      394.56      137.95    321.82 o 
  25   3   3      497.12      380.19    148.13 o 
  27   3   3        2.55      -38.14    139.76 o 
 -28   4   3       11.24      -37.17    110.39 o 
 -26   4   3        8.16      -71.69     94.61 o 
 -24   4   3      108.21      280.18    123.25 o 
 -22   4   3       50.40       40.46     94.59 o 
 -20   4   3        1.93     -107.71    107.71 o 
 -18   4   3      388.72      484.36    106.51 o 
 -16   4   3     1279.80     1261.76    119.72 o 
 -14   4   3      220.58      362.97    130.40 o 
 -12   4   3      141.70      230.25     81.54 o 
 -10   4   3        0.64      -63.52     63.52 o 
  -8   4   3      205.24      135.34     77.38 o 
  -6   4   3       48.86      123.53     65.05 o 
  -4   4   3     1733.37     1840.12    101.91 o 
  -2   4   3      501.27      500.36     72.82 o 
   0   4   3      317.92      288.00     63.85 o 
   2   4   3      941.79      911.61     76.79 o 
   4   4   3        6.78       -3.20     49.50 o 
   6   4   3      125.42      111.20     64.81 o 
   8   4   3      248.17      141.67     81.85 o 
  10   4   3      475.90      733.63    112.01 o 
  12   4   3      382.63      362.75     98.15 o 
  14   4   3       55.47       23.67     85.88 o 
  16   4   3      591.20      853.35    128.38 o 
  18   4   3      347.12       45.19     88.20 o 
  20   4   3       11.62     -103.68    118.64 o 
  22   4   3       86.50       59.80    121.67 o 
  24   4   3       26.37        0.74    135.88 o 
 -25   5   3      119.22      187.02    122.06 o 
 -23   5   3      269.78       77.17    117.22 o 
 -21   5   3      161.90      207.85    116.27 o 
 -19   5   3      499.94      789.03    236.92 o 
 -17   5   3      947.10      735.23    132.26 o 
 -15   5   3     1287.19     1272.94    128.88 o 
 -13   5   3      190.69      146.58     84.92 o 
 -11   5   3     3697.80     3744.38    168.79 o 
  -9   5   3      729.66      714.35     98.99 o 
  -7   5   3      916.41      954.70    102.06 o 
  -5   5   3     1338.73     1589.22    169.39 o 
  -3   5   3     1760.67     1894.19    145.33 o 
  -1   5   3      821.07      637.60    403.52 o 
   1   5   3      679.70      867.56    124.79 o 
   3   5   3      497.85      419.09     92.62 o 
   5   5   3       84.28        2.33     74.09 o 
   7   5   3      632.13      800.87    120.24 o 
   9   5   3     1209.97     1285.11    144.71 o 
  11   5   3     1112.52     1575.56    188.64 o 
  13   5   3      884.61     1045.35    146.13 o 
  15   5   3      187.59      422.52    119.03 o 
  17   5   3      387.41      285.12    115.40 o 
  19   5   3      140.76       99.26    111.60 o 
  21   5   3      145.98      143.24    188.65 o 
 -18   6   3      293.70      127.83    136.72 o 
 -16   6   3      189.76      137.54    116.72 o 
 -14   6   3      373.89      398.54    141.45 o 
 -12   6   3      800.71      865.70    120.46 o 
 -10   6   3      705.91      618.60    158.13 o 
  -8   6   3      434.31      573.04    152.68 o 
  -6   6   3       35.47      -75.50    124.92 o 
  -4   6   3      455.87      219.19    174.50 o 
  -2   6   3      170.54      221.41    120.71 o 
   0   6   3      692.19      870.69    330.42 o 
   2   6   3      357.49       51.38    110.88 o 
   4   6   3      125.70      112.18    115.16 o 
   6   6   3      294.72      373.23    207.79 o 
   8   6   3      238.25      250.25    130.67 o 
  10   6   3       27.78      110.68    119.84 o 
  12   6   3      642.85      663.93    165.57 o 
  14   6   3      142.45      118.97    139.08 o 
  -9   7   3        4.96       67.06    184.53 o 
  -7   7   3       16.09       61.26    141.54 o 
  -5   7   3       44.57       85.48    186.56 o 
  -3   7   3       42.27       46.82    143.62 o 
  -1   7   3        1.77      282.42    206.47 o 
   1   7   3       16.54      -38.19    132.68 o 
   3   7   3       10.38       -4.58    219.70 o 
   5   7   3      184.85      -56.50    187.43 o 
 -30   0   4      423.91      309.60    189.97 o 
 -28   0   4     2813.17     3226.71    329.04 o 
 -26   0   4     1427.74     1977.14    150.64 o 
 -24   0   4     1706.25     2145.20    146.98 o 
 -22   0   4      220.32      579.10     96.98 o 
 -20   0   4     3724.19     3946.93    163.32 o 
 -18   0   4     8596.95     8147.03    216.31 o 
 -16   0   4     4005.82     3355.16    168.83 o 
 -14   0   4    38515.12    38312.48    574.09 o 
 -12   0   4    38355.14    35942.91    531.09 o 
 -10   0   4     3740.56     3198.88    109.24 o 
  -8   0   4    37773.06    33875.47    481.28 o 
  -6   0   4    15031.74    14870.15    243.63 o 
  -4   0   4      754.68     1137.72     74.73 o 
  -2   0   4    21067.68    20828.41    383.10 o 
   0   0   4   101979.13   100414.07   1263.60 o 
   2   0   4     3400.98     3607.65    144.40 o 
   4   0   4      417.40      348.98     38.68 o 
   6   0   4    14335.33    13703.02    389.67 o 
   8   0   4    12361.35    12266.15    216.88 o 
  10   0   4    16910.58    16573.09    281.75 o 
  12   0   4     3481.03     3620.66    178.65 o 
  14   0   4    12707.70    12720.14    356.88 o 
  16   0   4      702.78      762.15    123.83 o 
  18   0   4     2092.90     2207.11    414.66 o 
  20   0   4      624.62      667.73    141.46 o 
  22   0   4     2547.64     2895.94    346.45 o 
  24   0   4     2803.15     2407.87    330.27 o 
  26   0   4      851.41      502.42    224.79 o 
  28   0   4      449.52      440.83    227.85 o 
 -33   1   4       71.71      192.82    216.04 o 
 -31   1   4        5.91       32.12    183.81 o 
 -29   1   4      229.71      322.94    138.64 o 
 -27   1   4      750.43      730.42    121.81 o 
 -25   1   4     1275.93     1134.51    126.93 o 
 -23   1   4      685.25      654.04     79.49 o 
 -21   1   4       93.63      232.65     57.15 o 
 -19   1   4     4388.82     4863.00    123.08 o 
 -17   1   4     2975.48     3073.89     94.20 o 
 -15   1   4     5009.13     5577.98    115.98 o 
 -13   1   4     5754.79     5838.88    111.94 o 
 -11   1   4      247.31      307.48     37.45 o 
  -9   1   4      860.50      862.28     54.88 o 
  -7   1   4     3347.24     3478.60     70.08 o 
  -5   1   4     1319.36     1312.99     56.03 o 
  -3   1   4    18321.60    17850.92    196.77 o 
  -1   1   4    89313.04    86142.15    849.74 o 
   1   1   4    13695.87    13801.71    178.22 o 
   3   1   4     3872.66     4408.70     83.61 o 
   5   1   4     6909.49     6653.46    119.44 o 
   7   1   4     5521.31     5516.03    118.37 o 
   9   1   4      797.62      856.55     70.84 o 
  11   1   4     1354.22     1242.00     70.44 o 
  13   1   4     4047.36     3926.19    113.63 o 
  15   1   4     2257.58     2549.28    119.85 o 
  17   1   4     4443.50     4330.15    188.15 o 
  19   1   4      218.57      245.83    114.31 o 
  21   1   4       83.17      -76.54     76.54 o 
  23   1   4     1035.37      940.40    132.20 o 
  25   1   4      235.99      177.64    102.95 o 
  27   1   4      133.90      211.56    142.92 o 
 -32   2   4       18.31      144.12    143.71 o 
 -30   2   4      118.77       20.16    130.30 o 
 -28   2   4       48.99       36.43     98.36 o 
 -26   2   4        1.50       89.62     90.53 o 
 -24   2   4       36.30      114.09     88.40 o 
 -22   2   4       16.68      -21.82     68.05 o 
 -20   2   4      728.11      834.85     97.08 o 
 -18   2   4        1.53       68.18     66.26 o 
 -16   2   4     2092.51     2268.27    127.81 o 
 -14   2   4     2535.11     3009.66    102.41 o 
 -12   2   4      630.73      568.05     54.53 o 
 -10   2   4     2194.19     2237.84     89.80 o 
  -8   2   4     5073.56     4407.81    127.11 o 
  -6   2   4     6766.26     6448.13    123.48 o 
  -4   2   4      770.41      641.19     43.11 o 
  -2   2   4      512.06      712.36     46.25 o 
   0   2   4     7658.09     8139.46    123.40 o 
   2   2   4     7036.35     7363.56    117.19 o 
   4   2   4       47.97       42.78     37.60 o 
   6   2   4     1492.41     1526.84    108.50 o 
   8   2   4        0.23       25.54     32.18 o 
  10   2   4       77.87       89.26     59.73 o 
  12   2   4     3413.07     3549.30    149.99 o 
  14   2   4      914.37     1064.95    107.00 o 
  16   2   4       63.38      191.07     81.99 o 
  18   2   4      132.67      242.27     85.34 o 
  20   2   4      270.31      138.82     96.76 o 
  22   2   4        8.59      196.93    127.31 o 
  24   2   4        1.00      158.13    120.70 o 
  26   2   4      168.37      237.65    149.38 o 
 -31   3   4      152.40      139.23    154.51 o 
 -29   3   4       89.44      -18.02    104.34 o 
 -27   3   4      509.41      397.29    118.76 o 
 -25   3   4     1013.34     1303.96    156.59 o 
 -23   3   4     1338.78     1577.23    156.35 o 
 -21   3   4      485.01      576.38     92.36 o 
 -19   3   4      372.01      377.42    106.70 o 
 -17   3   4     3335.03     3115.04    220.88 o 
 -15   3   4     2393.29     2318.34    127.10 o 
 -13   3   4     1405.77     1313.59    105.11 o 
 -11   3   4     1592.71     1531.89    101.42 o 
  -9   3   4     3497.25     2969.73    100.08 o 
  -7   3   4     1727.41     1617.12     79.52 o 
  -5   3   4     3224.84     3419.37     86.71 o 
  -3   3   4      312.46      274.89     40.20 o 
  -1   3   4      323.33      326.50     43.24 o 
   1   3   4     1709.37     1866.21     70.88 o 
   3   3   4      820.82      914.27     61.52 o 
   5   3   4     3599.62     3430.82    106.78 o 
   7   3   4       56.46       58.16     45.55 o 
   9   3   4     3051.35     3065.89    151.25 o 
  11   3   4      164.17      149.98     66.39 o 
  13   3   4     3408.65     3540.20    146.97 o 
  15   3   4     1735.03     2052.09    152.92 o 
  17   3   4     1428.18     1879.14    152.05 o 
  19   3   4      960.56      950.97    160.20 o 
  21   3   4       44.14      114.82    118.96 o 
  23   3   4      515.12      221.78    143.92 o 
  25   3   4      128.61      131.29    138.37 o 
 -28   4   4       91.54       -1.50    111.60 o 
 -26   4   4      136.71      -37.07     96.72 o 
 -24   4   4     1291.10     1037.01    149.83 o 
 -22   4   4      252.06      132.35    101.43 o 
 -20   4   4      857.18      968.98    114.61 o 
 -18   4   4     1621.03     1964.05    198.72 o 
 -16   4   4     1867.89     1888.49    197.31 o 
 -14   4   4     1225.22     1238.82    115.83 o 
 -12   4   4       77.26      103.83     75.43 o 
 -10   4   4     3502.19     3801.43    214.99 o 
  -8   4   4      439.01      564.29     83.25 o 
  -6   4   4     1779.29     1885.41    114.70 o 
  -4   4   4      484.15      555.29     74.85 o 
  -2   4   4     1393.30     1631.60     93.14 o 
   0   4   4     1245.86     1472.67    207.06 o 
   2   4   4     1584.29     1757.32     98.13 o 
   4   4   4     1041.51     1158.24     83.59 o 
   6   4   4       56.17        8.65     53.58 o 
   8   4   4      470.36      620.70    177.83 o 
  10   4   4      754.48      823.00    136.88 o 
  12   4   4     1093.27      997.57    126.13 o 
  14   4   4     1055.68     1129.67    204.76 o 
  16   4   4     1680.43     1805.06    166.65 o 
  18   4   4      617.12      502.43    113.86 o 
  20   4   4      366.27      344.89    141.80 o 
  22   4   4      273.83      211.72    144.67 o 
 -25   5   4        6.10      -60.75    110.00 o 
 -23   5   4       75.12      -15.89    109.77 o 
 -21   5   4       73.13      150.93    109.58 o 
 -19   5   4       33.83      -70.44     89.94 o 
 -17   5   4      478.50      425.40     99.35 o 
 -15   5   4       42.17       14.30     81.66 o 
 -13   5   4      861.67      808.47    108.40 o 
 -11   5   4      176.54      228.39     81.62 o 
  -9   5   4     1032.81     1099.73    111.27 o 
  -7   5   4     1391.44     1252.39    135.56 o 
  -5   5   4      183.22      347.22     96.23 o 
  -3   5   4        3.55       44.84     69.38 o 
  -1   5   4       23.64      147.66     98.18 o 
   1   5   4      637.09      836.50    111.79 o 
   3   5   4      465.65      474.01     96.46 o 
   5   5   4      483.91      276.73     97.81 o 
   7   5   4      632.59      789.59    120.28 o 
   9   5   4      486.13      396.15    108.01 o 
  11   5   4      152.38       55.97     94.49 o 
  13   5   4      228.50       79.40     97.47 o 
  15   5   4       31.67      152.37    105.15 o 
  17   5   4       20.37       39.27    105.77 o 
  19   5   4       27.99     -128.13    128.13 o 
 -20   6   4       17.45      129.55    119.43 o 
 -18   6   4        6.58       45.33    111.60 o 
 -16   6   4       22.14       24.63     92.46 o 
 -14   6   4       59.53      -22.76    102.28 o 
 -12   6   4      107.32       73.79     98.66 o 
 -10   6   4      614.95      381.74    110.16 o 
  -8   6   4       42.76      -62.07    109.43 o 
  -6   6   4       48.96       64.18    153.12 o 
  -4   6   4       43.91      -58.33    107.86 o 
  -2   6   4      142.56      -63.12    142.23 o 
   0   6   4       51.85       -1.11    111.31 o 
   2   6   4        6.14        1.46    105.28 o 
   4   6   4       60.53      -31.56    162.89 o 
   6   6   4       18.14      -69.71    107.99 o 
   8   6   4       51.59       29.84    131.08 o 
  10   6   4      152.86       14.30    128.28 o 
  12   6   4        0.38      119.00    217.56 o 
  14   6   4       12.68     -107.62    136.02 o 
  -9   7   4       32.13       61.51    147.91 o 
  -7   7   4       16.58      105.80    143.64 o 
  -5   7   4      187.37       84.12    144.51 o 
  -3   7   4      279.54      201.61    158.65 o 
  -1   7   4      509.51      469.61    175.04 o 
   1   7   4      282.51      128.48    198.63 o 
   3   7   4       83.88      -43.88    220.31 o 
 -33   1   5      298.64      389.73    330.22 o 
 -31   1   5      257.84      186.11    167.42 o 
 -29   1   5      583.33      436.76    140.49 o 
 -27   1   5      748.41      698.76    147.04 o 
 -25   1   5       40.28       96.44     70.64 o 
 -23   1   5      833.22      737.72     81.68 o 
 -21   1   5     1647.46     1739.22     92.01 o 
 -19   1   5     3724.00     3806.74    109.84 o 
 -17   1   5     1594.89     1720.84     99.37 o 
 -15   1   5     6079.21     5810.11    138.45 o 
 -13   1   5     4496.83     4862.27    103.78 o 
 -11   1   5     2934.35     3109.21     78.73 o 
  -9   1   5       64.50       69.52     39.60 o 
  -7   1   5      432.39      376.70     35.14 o 
  -5   1   5       35.71       82.35     29.02 o 
  -3   1   5      701.80      820.98     51.65 o 
  -1   1   5     3286.80     2587.09     64.68 o 
   1   1   5    20634.04    19534.84    247.06 o 
   3   1   5     1084.52     1087.51     51.82 o 
   5   1   5     1159.57     1116.35     60.77 o 
   7   1   5     2037.73     2138.49     78.61 o 
   9   1   5     1453.36     1406.60    106.45 o 
  11   1   5     7520.57     7613.28    186.42 o 
  13   1   5     1380.64     1491.50    102.81 o 
  15   1   5      874.72      544.22     98.68 o 
  17   1   5      333.73      485.56     99.13 o 
  19   1   5      546.47      659.46    125.58 o 
  21   1   5      927.99     1123.85    138.29 o 
  23   1   5      648.84      665.45    125.15 o 
  25   1   5      275.09      432.10    119.93 o 
  27   1   5      210.11      182.51    151.07 o 
 -32   2   5      251.39     -130.93    130.93 o 
 -30   2   5      564.12      551.71    188.95 o 
 -28   2   5      818.70      699.10    129.10 o 
 -26   2   5     2081.08     2314.72    297.17 o 
 -24   2   5     2541.25     2741.14    148.30 o 
 -22   2   5     1285.33     1356.00    116.93 o 
 -20   2   5     1233.13     1253.78    112.33 o 
 -18   2   5     1300.46     1408.90    108.94 o 
 -16   2   5     6565.12     6885.54    158.39 o 
 -14   2   5    11129.60    10964.02    195.70 o 
 -12   2   5     1209.92     1508.80     86.66 o 
 -10   2   5     2130.93     2065.17     83.19 o 
  -8   2   5     1589.66     1306.69     71.00 o 
  -6   2   5     3343.53     3149.03     78.70 o 
  -4   2   5     5032.61     4855.94     92.46 o 
  -2   2   5       18.84        0.19     27.24 o 
   0   2   5    19660.53    20053.80    236.24 o 
   2   2   5      739.38      737.11     47.17 o 
   4   2   5     5139.93     5198.18    100.52 o 
   6   2   5     3810.31     3966.52     95.60 o 
   8   2   5     1664.80     1549.12     81.27 o 
  10   2   5    11796.68    12031.92    241.55 o 
  12   2   5     4506.90     4221.77    164.08 o 
  14   2   5     2513.98     2498.98    369.56 o 
  16   2   5     4442.07     3852.54    313.95 o 
  18   2   5     1859.69     1597.69    146.49 o 
  20   2   5      250.50      181.67    144.32 o 
  22   2   5      104.32       77.98    121.62 o 
  24   2   5      808.01      808.69    184.08 o 
  26   2   5      309.23       41.55    136.49 o 
 -31   3   5      125.35      116.86    118.53 o 
 -29   3   5      103.47      220.51    117.00 o 
 -27   3   5      225.84      230.67    107.73 o 
 -25   3   5      622.04      655.24    163.97 o 
 -23   3   5     1018.61     1063.37    114.61 o 
 -21   3   5      108.23       58.12     70.69 o 
 -19   3   5      322.56      212.80    110.77 o 
 -17   3   5      582.51      558.11     90.99 o 
 -15   3   5     2684.90     2823.62    166.01 o 
 -13   3   5      955.01      860.20     91.67 o 
 -11   3   5     1445.32     1265.60    111.50 o 
  -9   3   5     1796.32     1823.50     87.92 o 
  -7   3   5     1342.27     1464.60     81.24 o 
  -5   3   5     1534.95     1382.04     80.44 o 
  -3   3   5      869.45      976.29     58.73 o 
  -1   3   5      658.89      634.54     51.39 o 
   1   3   5     5485.30     5048.19    110.51 o 
   3   3   5      990.63      943.38     69.84 o 
   5   3   5     2188.38     2359.89     93.79 o 
   7   3   5      517.52      723.57     94.60 o 
   9   3   5      323.31      386.62     86.15 o 
  11   3   5     5808.98     5176.52    206.51 o 
  13   3   5       59.55       51.38     62.97 o 
  15   3   5     1047.17      899.14    120.35 o 
  17   3   5     2399.97     2294.50    241.90 o 
  19   3   5       54.27      -61.33    104.23 o 
  21   3   5       12.29      105.00    124.17 o 
  23   3   5      162.47      243.53    142.27 o 
  25   3   5       41.74      177.86    176.18 o 
 -28   4   5      116.66      -41.41    164.18 o 
 -26   4   5      175.81       22.06    110.42 o 
 -24   4   5      220.18      277.34    113.49 o 
 -22   4   5       22.64      -35.20     89.26 o 
 -20   4   5       60.73       92.34     79.99 o 
 -18   4   5      144.96      189.04     79.84 o 
 -16   4   5        4.46      -65.62     65.62 o 
 -14   4   5      102.63       19.79     69.92 o 
 -12   4   5      166.02      169.93     74.93 o 
 -10   4   5      208.42      114.02     69.59 o 
  -8   4   5        1.18       42.65     67.30 o 
  -6   4   5       12.01      -30.31     53.82 o 
  -4   4   5      908.84      967.23     82.29 o 
  -2   4   5     1175.62     1142.08    132.30 o 
   0   4   5      519.12      719.41     83.37 o 
   2   4   5      251.78      243.54     83.39 o 
   4   4   5       15.53      -44.65     50.76 o 
   6   4   5        2.25       55.14     62.95 o 
   8   4   5      262.49      254.30     88.97 o 
  10   4   5      269.49      194.77     87.64 o 
  12   4   5       13.41      -59.38     76.96 o 
  14   4   5     1882.87     2088.23    173.35 o 
  16   4   5       32.65      109.74     91.95 o 
  18   4   5       46.65       63.64    121.10 o 
  20   4   5       10.45       -1.91    297.94 o 
  22   4   5       70.95      111.65    145.88 o 
 -25   5   5      225.57      276.51    126.66 o 
 -23   5   5      456.13      446.04    141.44 o 
 -21   5   5      105.35      -25.68    140.28 o 
 -19   5   5      352.79      612.58    105.49 o 
 -17   5   5     1075.97     1032.37    120.93 o 
 -15   5   5      369.26      394.17     92.96 o 
 -13   5   5     2025.95     1988.60    142.42 o 
 -11   5   5      533.95      527.78    110.70 o 
  -9   5   5     1452.94     1644.91    130.97 o 
  -7   5   5       20.42       13.49     75.28 o 
  -5   5   5       86.13      246.77     90.19 o 
  -3   5   5     1054.19      981.37    166.74 o 
  -1   5   5      506.24      219.65    117.23 o 
   1   5   5     2419.62     2365.12    159.02 o 
   3   5   5     1899.45     1879.89    228.64 o 
   5   5   5      349.75      556.64    129.25 o 
   7   5   5      412.90      259.43    117.68 o 
   9   5   5     1253.22     1286.77    149.96 o 
  11   5   5      348.74      348.05    111.09 o 
  13   5   5      996.90      810.99    167.80 o 
  15   5   5      723.40      867.92    141.03 o 
  17   5   5      380.38      314.37    123.29 o 
 -20   6   5      357.53      376.62    129.49 o 
 -18   6   5      208.97      189.89    152.35 o 
 -16   6   5      391.10      476.16    112.19 o 
 -14   6   5      360.93      155.20    109.68 o 
 -12   6   5       85.24      145.63     95.67 o 
 -10   6   5      227.02      128.82     93.45 o 
  -8   6   5       81.84     -147.93    147.93 o 
  -6   6   5      400.54      588.90    157.43 o 
  -4   6   5      103.56       44.52    113.38 o 
  -2   6   5      630.34      469.58    141.19 o 
   0   6   5      292.60      436.00    287.86 o 
   2   6   5      620.06      426.27    207.38 o 
   4   6   5       51.50     -171.04    171.04 o 
   6   6   5      144.68       19.81    111.45 o 
   8   6   5      578.44      309.93    185.65 o 
  10   6   5      461.51      426.28    152.70 o 
  12   6   5       84.84      401.55    154.74 o 
  -7   7   5       76.92       81.05    146.00 o 
  -5   7   5       43.17      155.39    150.37 o 
  -3   7   5       17.48      -38.56    125.32 o 
  -1   7   5        3.33      149.47    149.34 o 
 -28   0   6     1946.82     1381.02    174.57 o 
 -26   0   6     2055.68     2350.82    334.49 o 
 -24   0   6      461.80      372.96     95.59 o 
 -22   0   6    15795.04    14824.25    375.36 o 
 -20   0   6     4751.22     4592.69    201.60 o 
 -18   0   6     3265.06     2743.29    134.20 o 
 -16   0   6     1318.09     1266.41    100.41 o 
 -14   0   6     2651.71     2471.45    113.84 o 
 -12   0   6    26386.79    25045.84    404.57 o 
 -10   0   6      984.12      956.42     75.48 o 
  -8   0   6     6428.72     5575.88    143.89 o 
  -6   0   6      171.01      291.98     50.32 o 
  -4   0   6       21.03       54.92     40.68 o 
  -2   0   6    15503.00    15993.37    269.20 o 
   0   0   6    37025.96    36533.88    534.11 o 
   2   0   6    34450.83    36565.17    542.46 o 
   4   0   6    28904.96    29712.71    439.27 o 
   6   0   6    10549.05    11322.75    243.99 o 
   8   0   6      643.34      822.90    102.64 o 
  10   0   6     2418.64     2391.28    155.39 o 
  12   0   6     8349.19     8569.75    537.14 o 
  14   0   6     6164.69     6435.74    267.76 o 
  16   0   6     2722.94     2914.92    691.28 o 
  18   0   6     2012.06     1645.51    463.07 o 
  20   0   6     1826.46     1551.56    272.34 o 
  22   0   6      148.66       75.13    171.14 o 
  24   0   6     1216.47     1099.33    285.67 o 
  26   0   6       13.86      -69.43    190.79 o 
 -35   1   6        6.98     -128.58    209.42 o 
 -33   1   6      348.35      381.35    204.84 o 
 -31   1   6      103.29       94.69    123.54 o 
 -29   1   6      894.29      584.70    129.54 o 
 -27   1   6     1032.41     1168.26    115.61 o 
 -25   1   6       56.84       27.39     71.63 o 
 -23   1   6     1127.23     1398.60    102.76 o 
 -21   1   6     2349.18     2665.97    147.09 o 
 -19   1   6      778.81      994.28     73.54 o 
 -17   1   6      162.89      156.97     46.52 o 
 -15   1   6     2188.20     2379.27    149.84 o 
 -13   1   6      263.35      292.56     41.14 o 
 -11   1   6    11022.48    10175.48    164.17 o 
  -9   1   6      404.48      482.27     40.06 o 
  -7   1   6     3377.54     3315.21     78.56 o 
  -5   1   6     4109.19     3810.25     89.65 o 
  -3   1   6     4317.95     4211.76    104.59 o 
  -1   1   6     1627.63     1586.09     89.11 o 
   1   1   6      240.67      208.94     28.80 o 
   3   1   6     1800.58     1749.51     74.14 o 
   5   1   6     7595.62     7638.21    167.53 o 
   7   1   6     1485.14     1647.52     85.91 o 
   9   1   6     3899.09     3778.12    109.22 o 
  11   1   6     4502.42     4372.56    176.94 o 
  13   1   6     3847.24     3488.95    137.74 o 
  15   1   6      697.03      726.48    109.24 o 
  17   1   6      741.23      534.84    105.29 o 
  19   1   6       14.90      -78.77     78.77 o 
  21   1   6        3.44      -92.11     92.11 o 
  23   1   6      152.19      131.53    102.61 o 
  25   1   6      619.56      574.76    166.19 o 
 -34   2   6        3.33      114.24    150.94 o 
 -32   2   6        0.05     -121.30    121.30 o 
 -30   2   6        1.27       69.73     99.61 o 
 -28   2   6       45.55      -69.94     84.93 o 
 -26   2   6       17.63       52.77     75.91 o 
 -24   2   6      645.48      674.76    144.52 o 
 -22   2   6       75.47       31.22     70.21 o 
 -20   2   6      658.24      783.30     95.60 o 
 -18   2   6        3.70      -21.30     57.35 o 
 -16   2   6       43.96       32.36     51.93 o 
 -14   2   6      213.47      137.31     83.15 o 
 -12   2   6      856.28      876.38     67.82 o 
 -10   2   6        0.54      -21.78     40.70 o 
  -8   2   6     1815.02     1875.21     62.35 o 
  -6   2   6     4970.21     5111.34    111.20 o 
  -4   2   6       94.92      154.82     34.03 o 
  -2   2   6      335.62      295.29     37.47 o 
   0   2   6      647.86      691.64     49.55 o 
   2   2   6      720.34      767.71     50.01 o 
   4   2   6      964.04     1110.88     56.10 o 
   6   2   6      497.16      541.83     58.55 o 
   8   2   6     1911.23     2014.76    107.38 o 
  10   2   6      363.77      267.42     68.12 o 
  12   2   6      489.66      563.16    123.38 o 
  14   2   6       94.63      105.21     81.15 o 
  16   2   6        0.18       76.44     89.32 o 
  18   2   6       20.44       52.98     85.94 o 
  20   2   6      444.81      524.88    116.81 o 
  22   2   6      272.91      175.02    129.78 o 
  24   2   6      215.72      305.17    154.95 o 
 -31   3   6      476.52      325.78    132.70 o 
 -29   3   6      369.85      384.08    124.80 o 
 -27   3   6      947.15     1275.42    159.27 o 
 -25   3   6     1363.39     1180.28    151.50 o 
 -23   3   6      294.98       99.20     81.85 o 
 -21   3   6       12.46       85.20     74.68 o 
 -19   3   6        5.80       13.90     70.94 o 
 -17   3   6     2784.27     2761.45    184.58 o 
 -15   3   6     2484.86     2801.62    143.20 o 
 -13   3   6     6915.56     6724.24    188.93 o 
 -11   3   6       93.12      165.95     55.06 o 
  -9   3   6       69.84       96.69     57.15 o 
  -7   3   6      274.16      215.11     51.60 o 
  -5   3   6     1422.37     1324.94    133.63 o 
  -3   3   6     4520.77     4357.28    104.06 o 
  -1   3   6      358.72      325.93     57.32 o 
   1   3   6     6601.85     6541.78    129.68 o 
   3   3   6     1709.51     1741.36    112.16 o 
   5   3   6     2507.47     2758.30    130.45 o 
   7   3   6     1564.35     1740.93    112.22 o 
   9   3   6     1810.95     1893.92    127.12 o 
  11   3   6     4904.35     4975.82    218.20 o 
  13   3   6      114.56       32.88     67.04 o 
  15   3   6     1861.23     1798.84    205.43 o 
  17   3   6      114.13       20.63    109.32 o 
  19   3   6      453.72      411.91    138.24 o 
  21   3   6      204.15      288.87    149.48 o 
  23   3   6        2.64       45.36    133.32 o 
 -28   4   6      446.81      468.14    140.05 o 
 -26   4   6      526.92      656.80    156.47 o 
 -24   4   6      575.31      660.47    238.13 o 
 -22   4   6      266.04      310.71     96.36 o 
 -20   4   6      173.64      279.84     92.63 o 
 -18   4   6      589.42      752.54    104.72 o 
 -16   4   6     2321.90     2335.42    166.81 o 
 -14   4   6      592.81      917.37    145.00 o 
 -12   4   6      960.27      967.15    104.52 o 
 -10   4   6       77.04      142.12     73.04 o 
  -8   4   6       27.70       12.52     61.82 o 
  -6   4   6     2460.28     2497.28    126.08 o 
  -4   4   6     1494.31     1614.49    106.46 o 
  -2   4   6     2440.50     2504.89    201.08 o 
   0   4   6      350.16      376.59     72.42 o 
   2   4   6     1730.69     1777.18    155.20 o 
   4   4   6      910.82      902.29    114.60 o 
   6   4   6        9.49       22.50     57.81 o 
   8   4   6     2043.77     2361.39    162.21 o 
  10   4   6     3296.57     2976.65    178.39 o 
  12   4   6     2554.23     2802.78    203.66 o 
  14   4   6      377.18      234.60     99.40 o 
  16   4   6      135.49      218.21    266.99 o 
  18   4   6      291.85      365.72    176.69 o 
  20   4   6       83.68      412.46    209.22 o 
 -25   5   6       27.06      -17.98    128.65 o 
 -23   5   6      115.52       -8.03    104.96 o 
 -21   5   6      353.32      273.38    102.39 o 
 -19   5   6      135.76      130.74     86.67 o 
 -17   5   6      189.57       92.81    102.07 o 
 -15   5   6      250.83      230.43     81.75 o 
 -13   5   6      254.92      498.33    109.68 o 
 -11   5   6        9.91      -38.51     69.73 o 
  -9   5   6       50.29       28.23     72.24 o 
  -7   5   6      162.98       96.66     79.27 o 
  -5   5   6      364.52      378.23     97.82 o 
  -3   5   6       25.82       59.91     81.13 o 
  -1   5   6      451.88      423.05    110.44 o 
   1   5   6     1392.27     1525.13    139.18 o 
   3   5   6      605.88      500.90    257.68 o 
   5   5   6      441.56      413.87    184.07 o 
   7   5   6        2.17       64.59    135.20 o 
   9   5   6      142.15      121.94     98.89 o 
  11   5   6      173.12      146.51    103.82 o 
  13   5   6        7.48      -93.43     93.43 o 
  15   5   6       64.09      150.13    116.60 o 
  17   5   6       16.88       72.64    139.67 o 
 -20   6   6        3.82      -99.51     99.51 o 
 -18   6   6      184.59      264.30    101.21 o 
 -16   6   6       13.24       35.09     88.55 o 
 -14   6   6        4.29        7.43     90.65 o 
 -12   6   6       51.12       25.94     89.38 o 
 -10   6   6       13.29     -106.44    106.44 o 
  -8   6   6        2.65       77.45     98.99 o 
  -6   6   6      483.41      709.88    165.70 o 
  -4   6   6       62.35       46.41    107.13 o 
  -2   6   6      185.73      195.16    127.96 o 
   0   6   6      217.28      190.45    122.45 o 
   2   6   6      443.21      548.14    224.08 o 
   4   6   6       18.45       95.40    116.20 o 
   6   6   6       18.33     -113.02    183.00 o 
   8   6   6       67.44      -30.87    125.23 o 
  10   6   6       28.25       91.76    135.38 o 
 -33   1   7       71.28      222.85    147.83 o 
 -31   1   7      109.59       40.55     98.91 o 
 -29   1   7      959.03     1011.51    116.67 o 
 -27   1   7     1494.69     1676.94    131.58 o 
 -25   1   7      748.66      789.18    105.71 o 
 -23   1   7        5.79      -15.84     61.01 o 
 -21   1   7     2058.07     2225.90    102.71 o 
 -19   1   7      410.79      371.74     60.81 o 
 -17   1   7       86.17       78.67     45.99 o 
 -15   1   7      420.25      291.37     46.28 o 
 -13   1   7      558.30      565.70     49.09 o 
 -11   1   7     1258.97     1411.47     68.07 o 
  -9   1   7      628.32      547.13     50.70 o 
  -7   1   7     1052.90     1001.04     53.52 o 
  -5   1   7       23.23       -9.90     28.91 o 
  -3   1   7     4285.52     4677.21     94.29 o 
  -1   1   7    15586.10    15352.41    210.58 o 
   1   1   7     9064.01     9007.67    153.76 o 
   3   1   7     3135.70     3476.64     87.80 o 
   5   1   7      214.93      151.85     44.57 o 
   7   1   7      946.10      884.28     67.74 o 
   9   1   7      165.77      149.09     61.34 o 
  11   1   7     1685.56     1806.76    148.64 o 
  13   1   7     5605.79     5379.01    233.15 o 
  15   1   7      680.55      724.15    112.38 o 
  17   1   7      179.73      129.50     82.74 o 
  19   1   7       69.79      -79.32     79.32 o 
  21   1   7      138.19      198.31     98.90 o 
  23   1   7       18.80      -46.42     94.42 o 
  25   1   7       31.64      -11.43    175.21 o 
 -34   2   7      366.15      242.06    248.72 o 
 -32   2   7      432.45      361.29    125.36 o 
 -30   2   7      386.46      250.90    114.95 o 
 -28   2   7     1435.54     1723.30    166.81 o 
 -26   2   7     1501.89     1656.34    135.60 o 
 -24   2   7      324.97      380.18     85.64 o 
 -22   2   7      398.63      268.56     81.66 o 
 -20   2   7      482.12      599.51     93.54 o 
 -18   2   7     2018.12     2051.21    167.99 o 
 -16   2   7     2008.21     1960.75    101.79 o 
 -14   2   7     5631.43     5682.28    160.91 o 
 -12   2   7     3011.93     2868.82    103.35 o 
 -10   2   7      798.41      748.33     48.10 o 
  -8   2   7     1870.12     1740.67     64.64 o 
  -6   2   7       16.26       50.94     32.27 o 
  -4   2   7    12926.00    12646.56    179.12 o 
  -2   2   7    21445.04    20494.89    274.17 o 
   0   2   7      283.28      241.51     39.18 o 
   2   2   7    15872.61    16146.74    227.42 o 
   4   2   7     3608.27     3308.80    120.24 o 
   6   2   7     7936.86     7806.54    165.01 o 
   8   2   7     4813.40     4369.93    187.95 o 
  10   2   7     1107.82     1182.13    115.24 o 
  12   2   7     6095.93     5740.76    224.87 o 
  14   2   7      501.04      538.09    103.88 o 
  16   2   7      759.15      984.34    128.76 o 
  18   2   7      426.56      393.69    112.42 o 
  20   2   7       89.97       60.30     91.29 o 
  22   2   7      518.80      388.21    121.17 o 
  24   2   7      190.43      365.69    163.20 o 
 -31   3   7       64.67      124.73    180.60 o 
 -29   3   7      224.67      342.60    121.32 o 
 -27   3   7      146.07       25.10     93.23 o 
 -25   3   7      435.73      431.09    131.44 o 
 -23   3   7       31.72       -2.09     75.13 o 
 -21   3   7      515.50      643.38    107.52 o 
 -19   3   7      789.26      535.88    130.53 o 
 -17   3   7      630.34      836.76    157.82 o 
 -15   3   7      898.93      875.36     97.44 o 
 -13   3   7      218.28      288.85     61.51 o 
 -11   3   7      926.70      889.50     79.85 o 
  -9   3   7     2678.43     2470.98    139.38 o 
  -7   3   7       69.29       35.13     33.73 o 
  -5   3   7     2063.12     2100.18     87.89 o 
  -3   3   7     7457.64     7569.51    149.56 o 
  -1   3   7       89.50      127.27     43.42 o 
   1   3   7      436.45      646.60     67.20 o 
   3   3   7     2733.30     2774.01    173.45 o 
   5   3   7     2280.08     2345.86    121.06 o 
   7   3   7     1734.52     1702.51    159.06 o 
   9   3   7     1818.42     1808.54    123.10 o 
  11   3   7      766.81      780.23     92.36 o 
  13   3   7      909.04     1156.17    129.70 o 
  15   3   7       14.11      -48.65     90.42 o 
  17   3   7      247.23      140.26    360.81 o 
  19   3   7      111.64       24.03    121.74 o 
  21   3   7       95.94      106.13    132.19 o 
 -30   4   7      133.09       90.37    165.31 o 
 -28   4   7        1.33       10.70    125.28 o 
 -26   4   7       12.59       48.39    100.65 o 
 -24   4   7       52.95       96.22     85.81 o 
 -22   4   7       48.14       -1.92     77.75 o 
 -20   4   7       43.46       46.28     76.18 o 
 -18   4   7       24.20      -28.04     73.46 o 
 -16   4   7      863.82      733.04     97.75 o 
 -14   4   7        6.60       39.05     63.93 o 
 -12   4   7     1382.59     1375.22    116.94 o 
 -10   4   7      110.24      232.91     73.54 o 
  -8   4   7       53.00      -15.23     57.34 o 
  -6   4   7      554.95      596.56    100.70 o 
  -4   4   7        6.25      -47.50     56.22 o 
  -2   4   7      143.11      279.13     72.28 o 
   0   4   7      240.36      421.92     75.96 o 
   2   4   7        2.48       23.66     66.27 o 
   4   4   7      867.75      995.82     98.94 o 
   6   4   7      310.63      315.62     79.90 o 
   8   4   7      716.93      483.51     84.88 o 
  10   4   7      250.48      217.21     98.37 o 
  12   4   7        3.74        6.90     88.36 o 
  14   4   7        1.06     -121.37    198.32 o 
  16   4   7       98.64      -60.97    124.08 o 
  18   4   7        1.46     -116.19    116.19 o 
  20   4   7        0.40       75.43    141.27 o 
 -25   5   7      162.62      130.22    118.69 o 
 -23   5   7      182.83      193.36    124.30 o 
 -21   5   7      156.45      229.55     95.79 o 
 -19   5   7      458.10      373.73     96.78 o 
 -17   5   7      724.05      647.65    104.98 o 
 -15   5   7      157.23      190.43     93.82 o 
 -13   5   7       98.47      139.14     81.95 o 
 -11   5   7     1087.79     1131.18    119.30 o 
  -9   5   7        8.32       -6.92     67.08 o 
  -7   5   7      673.40      851.31    121.94 o 
  -5   5   7     1457.74     1425.78    141.41 o 
  -3   5   7     1126.93     1138.64    144.29 o 
  -1   5   7     3051.17     3140.50    197.30 o 
   1   5   7      621.55      523.80    176.13 o 
   3   5   7     1334.87     1171.53    166.36 o 
   5   5   7      432.26      485.32    136.00 o 
   7   5   7      397.10      300.19    128.75 o 
   9   5   7      788.60      627.39    245.77 o 
  11   5   7     1085.61      899.18    141.97 o 
  13   5   7      314.58      258.35    114.13 o 
  15   5   7      624.04      705.37    188.91 o 
 -20   6   7      133.70      189.73     97.75 o 
 -18   6   7      108.69      292.33    100.62 o 
 -16   6   7       37.58       94.38     88.05 o 
 -14   6   7       33.75      109.64     93.80 o 
 -12   6   7      766.75      889.66    173.23 o 
 -10   6   7       69.14      181.61    112.55 o 
  -8   6   7      444.59      633.30    131.89 o 
  -6   6   7      189.87      142.82    241.49 o 
  -4   6   7      310.73      614.85    263.07 o 
  -2   6   7      386.67      310.13    139.98 o 
   0   6   7      473.15      497.23    216.04 o 
   2   6   7      256.45      -29.02    192.21 o 
   4   6   7      395.60      315.10    175.21 o 
   6   6   7      221.25      425.84    263.43 o 
   8   6   7      204.13       23.54    129.99 o 
  10   6   7       87.41      235.46    154.95 o 
 -32   0   8      356.17      -23.31    151.19 o 
 -30   0   8     1297.23     1254.04    178.87 o 
 -28   0   8     2448.22     2153.86    230.03 o 
 -26   0   8     1687.72     1622.30    140.24 o 
 -24   0   8       20.75      -63.06     76.68 o 
 -22   0   8       81.61       43.22     82.28 o 
 -20   0   8     4258.04     4437.75    191.16 o 
 -18   0   8       97.42      133.97     67.11 o 
 -16   0   8     6031.46     5847.94    181.84 o 
 -14   0   8     6467.39     6970.58    190.81 o 
 -12   0   8       87.12      -14.25     48.30 o 
 -10   0   8     3766.38     3896.05    134.63 o 
  -8   0   8    10369.76    10090.91    305.73 o 
  -6   0   8    10713.94    10955.48    227.28 o 
  -4   0   8    33860.23    34523.47    518.54 o 
  -2   0   8    47420.35    50174.74    709.05 o 
   0   0   8    21847.80    22353.16    410.21 o 
   2   0   8     1839.04     1981.46     94.52 o 
   4   0   8       85.31      139.40     45.90 o 
   6   0   8     6866.13     6577.23    245.30 o 
   8   0   8      870.97      851.09    164.67 o 
  10   0   8     9748.49     9150.28    488.88 o 
  12   0   8     3175.42     2872.22    212.78 o 
  14   0   8     6647.19     6188.51    277.86 o 
  16   0   8      815.94      917.19    146.72 o 
  18   0   8      115.47       28.20    159.13 o 
  20   0   8      222.36      -78.29    161.88 o 
  22   0   8      481.81      440.73    217.67 o 
  24   0   8      299.73      296.36    232.53 o 
 -35   1   8       42.94      199.95    218.07 o 
 -33   1   8      163.68      -76.91    100.29 o 
 -31   1   8      214.40      257.68    109.69 o 
 -29   1   8      362.95      419.72     92.69 o 
 -27   1   8      579.75      712.64    101.69 o 
 -25   1   8      602.72      600.27     82.38 o 
 -23   1   8       35.25      -59.23     60.14 o 
 -21   1   8      381.84      308.84     69.06 o 
 -19   1   8      180.77      105.50     52.15 o 
 -17   1   8      272.58      250.66     64.34 o 
 -15   1   8     8000.97     7388.99    140.75 o 
 -13   1   8      789.65      786.64     57.10 o 
 -11   1   8     1533.81     1346.17     64.52 o 
  -9   1   8     3094.77     2693.59     84.42 o 
  -7   1   8      392.06      520.42     46.93 o 
  -5   1   8     5582.96     5376.88    130.50 o 
  -3   1   8     2638.62     2636.60     78.24 o 
  -1   1   8    16550.98    16112.52    228.57 o 
   1   1   8      715.03      760.99     50.17 o 
   3   1   8     8591.89     8867.66    139.53 o 
   5   1   8     6244.74     6360.60    144.30 o 
   7   1   8     2324.13     2632.61    141.89 o 
   9   1   8     2508.57     2678.37    125.40 o 
  11   1   8       95.88      177.90     72.44 o 
  13   1   8      308.58      274.52     92.51 o 
  15   1   8      198.09      254.26    120.50 o 
  17   1   8      435.55      638.89    117.68 o 
  19   1   8        7.52      -92.80     92.80 o 
  21   1   8      408.47      588.37    127.85 o 
  23   1   8      247.21      287.55    145.40 o 
 -34   2   8       47.48       68.76    117.49 o 
 -32   2   8        0.50      190.05    113.02 o 
 -30   2   8       29.83        3.53     98.77 o 
 -28   2   8      198.31      229.18    104.71 o 
 -26   2   8        0.32       67.97     76.95 o 
 -24   2   8       17.86        9.57     71.47 o 
 -22   2   8       87.77       37.10     94.64 o 
 -20   2   8        5.88      -14.39     68.08 o 
 -18   2   8       69.13      134.81     60.28 o 
 -16   2   8       39.20       77.46     72.32 o 
 -14   2   8     1069.38     1013.12     81.24 o 
 -12   2   8      516.37      376.65     60.38 o 
 -10   2   8     1271.50     1119.62     60.83 o 
  -8   2   8      357.60      376.65     45.65 o 
  -6   2   8     2136.42     1972.68     75.01 o 
  -4   2   8     2019.36     2052.34     85.08 o 
  -2   2   8       15.16      -31.28     33.70 o 
   0   2   8     6038.29     5798.43    149.22 o 
   2   2   8      470.11      538.58     50.98 o 
   4   2   8      213.51       94.91     44.79 o 
   6   2   8      248.51      260.98     60.74 o 
   8   2   8     1650.13     1742.63    141.70 o 
  10   2   8       21.23       42.34     78.47 o 
  12   2   8     2473.40     2227.58    169.01 o 
  14   2   8       41.49       87.67     88.33 o 
  16   2   8       61.39      -75.92     77.86 o 
  18   2   8        0.16       87.07     94.71 o 
  20   2   8       15.47       93.56    155.09 o 
  22   2   8       18.31       81.77    107.89 o 
 -31   3   8      171.47       13.87    134.34 o 
 -29   3   8       30.41      -90.28     90.81 o 
 -27   3   8      167.35      179.39     88.55 o 
 -25   3   8      672.19      814.29    112.75 o 
 -23   3   8      166.55       17.87     73.95 o 
 -21   3   8       73.65      166.55     76.12 o 
 -19   3   8      297.62      353.13     80.84 o 
 -17   3   8     2267.12     2543.14    140.38 o 
 -15   3   8     1069.83     1072.75    124.26 o 
 -13   3   8      190.81      100.02     60.86 o 
 -11   3   8     1545.72     1466.24     95.73 o 
  -9   3   8       21.59       27.97     57.29 o 
  -7   3   8     2027.79     1947.81     98.70 o 
  -5   3   8     1239.18     1257.14     94.08 o 
  -3   3   8     6039.44     5892.09    145.43 o 
  -1   3   8     6083.46     6251.41    135.40 o 
   1   3   8     5912.10     6179.10    135.31 o 
   3   3   8     1645.52     2048.19    119.50 o 
   5   3   8      535.99      605.96    100.31 o 
   7   3   8      513.69      440.73     81.01 o 
   9   3   8      634.11      519.64     84.93 o 
  11   3   8      386.67      482.86    101.09 o 
  13   3   8      764.33      940.63    153.85 o 
  15   3   8      290.95      135.79    101.69 o 
  17   3   8      348.00      301.16    141.54 o 
  19   3   8      124.66      -25.56    238.18 o 
  21   3   8        2.56      -12.48    167.78 o 
 -30   4   8      136.31      120.96    129.82 o 
 -28   4   8      172.99      131.26    120.05 o 
 -26   4   8      284.83      316.25     98.77 o 
 -24   4   8      944.67     1032.98    125.98 o 
 -22   4   8       13.79      -29.61     73.72 o 
 -20   4   8      185.55      218.09     84.76 o 
 -18   4   8      584.05      871.81    122.77 o 
 -16   4   8      277.10      205.27     76.57 o 
 -14   4   8      513.52      535.61     95.91 o 
 -12   4   8      251.17      294.75     78.82 o 
 -10   4   8     5552.62     5280.02    178.40 o 
  -8   4   8      818.91      841.01    116.76 o 
  -6   4   8      560.01      521.23     76.16 o 
  -4   4   8      473.86      616.96    102.69 o 
  -2   4   8      581.91      806.76    151.16 o 
   0   4   8     3401.63     3538.65    163.13 o 
   2   4   8     1595.15     1595.90    117.89 o 
   4   4   8     2303.91     2205.27    242.87 o 
   6   4   8      672.81      585.70    105.64 o 
   8   4   8      854.83      987.92    108.97 o 
  10   4   8      331.57      400.08    106.03 o 
  12   4   8      282.90       79.50    122.28 o 
  14   4   8       57.26      114.02    130.47 o 
  16   4   8      412.02      590.26    171.05 o 
  18   4   8       44.89       32.28    137.49 o 
 -25   5   8      100.86       57.31    115.22 o 
 -23   5   8        9.84      156.75     92.86 o 
 -21   5   8      177.54      246.08     92.50 o 
 -19   5   8       32.10       22.69     80.68 o 
 -17   5   8      168.79      191.60     97.46 o 
 -15   5   8        5.93      -16.89     88.65 o 
 -13   5   8        1.69      -67.27     67.27 o 
 -11   5   8      151.96      204.45     83.88 o 
  -9   5   8      739.98      772.63    176.90 o 
  -7   5   8      719.08      814.10    167.10 o 
  -5   5   8       16.35      -72.88     77.34 o 
  -3   5   8      492.26      492.09     91.36 o 
  -1   5   8      495.66      449.49    101.80 o 
   1   5   8      710.84      858.83    119.93 o 
   3   5   8       14.86      130.78    109.05 o 
   5   5   8        3.75       22.09    138.36 o 
   7   5   8       30.63       33.36    112.60 o 
   9   5   8      165.40        4.36    108.79 o 
  11   5   8      323.00      339.61    118.91 o 
  13   5   8      169.66      190.07    153.03 o 
 -18   6   8        5.62      -44.33     85.39 o 
 -16   6   8        2.36      -87.61     87.61 o 
 -14   6   8        6.46      -19.63    129.64 o 
 -12   6   8       88.40       67.79    106.19 o 
 -10   6   8        1.20       18.26    100.46 o 
  -8   6   8        2.23      -37.83     95.09 o 
  -6   6   8      166.43       92.87    272.18 o 
  -4   6   8      191.47      290.41    139.60 o 
  -2   6   8       85.82       13.24    165.74 o 
   0   6   8        7.34      118.40    184.17 o 
   2   6   8       25.54      253.91    208.61 o 
   4   6   8        7.41      -39.70    135.25 o 
   6   6   8        9.89       69.13    178.27 o 
   8   6   8       14.82       18.83    170.43 o 
 -35   1   9       50.06     -142.53    189.77 o 
 -33   1   9      332.32      358.71    124.17 o 
 -31   1   9      198.09      164.60     85.73 o 
 -29   1   9      625.34      807.24    146.62 o 
 -27   1   9      487.17      618.61     94.15 o 
 -25   1   9       78.00       47.36     61.69 o 
 -23   1   9       89.82       76.55     65.07 o 
 -21   1   9      115.15       60.85     62.31 o 
 -19   1   9      754.51      815.17     81.36 o 
 -17   1   9      835.91      842.31     66.67 o 
 -15   1   9     2348.17     2349.78     87.29 o 
 -13   1   9     3439.99     3343.50     95.96 o 
 -11   1   9      142.11       81.68     38.81 o 
  -9   1   9     5500.48     5206.57    114.00 o 
  -7   1   9    10294.42    10011.59    162.13 o 
  -5   1   9     1160.98     1200.55     99.70 o 
  -3   1   9      577.78      572.27     49.15 o 
  -1   1   9     5412.57     4963.11    156.39 o 
   1   1   9     1683.38     1658.60     69.87 o 
   3   1   9      684.73      721.72     68.89 o 
   5   1   9      255.89      359.38     58.94 o 
   7   1   9      989.50     1004.48    122.94 o 
   9   1   9     1887.19     2246.70    203.48 o 
  11   1   9      552.69      677.74     90.83 o 
  13   1   9      400.62      410.28    100.28 o 
  15   1   9       50.86       31.03     82.56 o 
  17   1   9       40.20      180.69    119.44 o 
  19   1   9       33.93       39.35     94.24 o 
  21   1   9      106.32      172.63    117.02 o 
  23   1   9      338.35      280.63    164.34 o 
 -34   2   9      181.35      234.39    131.09 o 
 -32   2   9      224.69      361.14    121.52 o 
 -30   2   9      212.10      240.37     90.55 o 
 -28   2   9      397.70      451.76     99.54 o 
 -26   2   9      385.52      404.81     93.85 o 
 -24   2   9     1195.18     1181.82    159.66 o 
 -22   2   9      389.69      485.28     88.19 o 
 -20   2   9      278.21      261.95     71.82 o 
 -18   2   9     1167.05     1134.75     94.35 o 
 -16   2   9     4369.85     4611.91    175.38 o 
 -14   2   9     4819.96     4554.88    139.70 o 
 -12   2   9     2062.39     2059.31    101.72 o 
 -10   2   9     1621.69     1680.54     75.18 o 
  -8   2   9     4771.48     4566.34    110.79 o 
  -6   2   9     5309.45     5257.74    124.58 o 
  -4   2   9     7113.78     6925.28    145.67 o 
  -2   2   9    12820.80    12249.53    189.44 o 
   0   2   9    11123.32    10942.89    176.80 o 
   2   2   9     1200.09     1294.79     87.30 o 
   4   2   9     4168.90     4123.87    131.38 o 
   6   2   9       12.64       87.29     91.77 o 
   8   2   9     1346.46     1502.40    138.06 o 
  10   2   9     2730.59     2876.05    177.52 o 
  12   2   9        8.76      118.58    106.00 o 
  14   2   9     1621.26     1829.03    167.08 o 
  16   2   9      568.57      506.35    116.99 o 
  18   2   9      626.51      683.60    126.61 o 
  20   2   9      124.35      143.01    123.92 o 
  22   2   9      110.48      159.65    138.97 o 
 -31   3   9       84.68      177.16    119.12 o 
 -29   3   9       81.16       32.00     86.02 o 
 -27   3   9      168.01      172.81     88.54 o 
 -25   3   9      223.59      396.44     94.33 o 
 -23   3   9      730.77      752.27    106.92 o 
 -21   3   9        3.76      -29.11     89.05 o 
 -19   3   9       53.11       53.96     70.21 o 
 -17   3   9     1396.00     1436.50    184.61 o 
 -15   3   9      635.52      525.40     78.09 o 
 -13   3   9     1404.52     1428.58    100.23 o 
 -11   3   9      613.46      621.05     78.44 o 
  -9   3   9     1235.97     1105.12    165.01 o 
  -7   3   9     1964.87     2002.86    102.25 o 
  -5   3   9       29.11       14.65     58.15 o 
  -3   3   9     2514.78     2705.53    106.11 o 
  -1   3   9     3703.46     3613.56    111.72 o 
   1   3   9      764.63      719.78     89.32 o 
   3   3   9     5167.15     5056.88    173.17 o 
   5   3   9        6.49       22.31     64.67 o 
   7   3   9       56.70       85.09     65.90 o 
   9   3   9      715.99      727.18    139.19 o 
  11   3   9      288.38      383.61    101.57 o 
  13   3   9        9.49       79.70     92.09 o 
  15   3   9      647.65      675.42    159.44 o 
  17   3   9      533.88      537.36    160.95 o 
  19   3   9       74.46      -30.86    131.36 o 
 -30   4   9        0.39      -64.04    119.43 o 
 -28   4   9        1.66       30.17    108.13 o 
 -26   4   9       63.17      -24.06     80.31 o 
 -24   4   9       59.53      114.27     84.66 o 
 -22   4   9        0.29      -70.48     73.25 o 
 -20   4   9        8.88       14.21     87.59 o 
 -18   4   9       66.20       14.48     98.77 o 
 -16   4   9       78.82        1.43     67.31 o 
 -14   4   9      557.95      491.91    106.59 o 
 -12   4   9        5.61      -74.41     89.15 o 
 -10   4   9      513.72      522.87     85.33 o 
  -8   4   9     1058.53      875.68    107.96 o 
  -6   4   9      206.96      228.93     65.88 o 
  -4   4   9     1634.34     1574.87    115.16 o 
  -2   4   9      234.95      144.80     68.99 o 
   0   4   9      982.08     1047.43    120.90 o 
   2   4   9      113.02       39.74     79.70 o 
   4   4   9        2.55      -44.71     65.70 o 
   6   4   9      252.75      321.13     85.04 o 
   8   4   9       46.74      136.58     92.83 o 
  10   4   9       32.09       20.77    110.47 o 
  12   4   9       55.21        1.94    115.76 o 
  14   4   9       50.71      -22.02    115.09 o 
  16   4   9       35.85      165.32    144.88 o 
 -25   5   9      120.46       12.92     90.72 o 
 -23   5   9      102.16       14.89     88.98 o 
 -21   5   9        9.90        7.89     84.73 o 
 -19   5   9      149.82      159.70    102.30 o 
 -17   5   9      440.14      333.27    176.20 o 
 -15   5   9      528.33      489.07     97.75 o 
 -13   5   9      676.40      647.63    123.71 o 
 -11   5   9     1173.11     1316.22    125.50 o 
  -9   5   9      955.68      986.94    130.06 o 
  -7   5   9      252.00      289.34    128.81 o 
  -5   5   9     1484.22     1804.70    159.79 o 
  -3   5   9     1137.35     1038.71    131.68 o 
  -1   5   9      598.11      526.03    126.00 o 
   1   5   9     2251.38     1845.46    160.39 o 
   3   5   9       86.13      284.91    122.83 o 
   5   5   9      481.58       75.03    202.55 o 
   7   5   9      154.31      196.21    128.13 o 
   9   5   9      359.60      426.58    217.26 o 
  11   5   9      293.48      361.11    190.99 o 
  13   5   9      534.04      592.82    174.59 o 
 -18   6   9       82.38      -70.48     80.01 o 
 -16   6   9      259.79       80.08    100.84 o 
 -14   6   9      372.18      467.69    173.63 o 
 -12   6   9      110.38      189.79    113.12 o 
 -10   6   9      594.99      630.75    135.09 o 
  -8   6   9       74.23       26.66    103.85 o 
  -6   6   9      656.10      778.93    330.22 o 
  -4   6   9      132.60      498.86    217.77 o 
  -2   6   9      153.24      161.88    191.60 o 
   0   6   9      580.04      526.25    244.03 o 
   2   6   9      167.42      164.71    141.17 o 
   4   6   9       91.32      272.18    174.45 o 
   6   6   9      269.22      537.98    197.71 o 
 -34   0  10      274.55       99.16    176.64 o 
 -32   0  10       75.65       66.09    193.49 o 
 -30   0  10      909.07     1073.58    163.61 o 
 -28   0  10      545.94      641.25    190.84 o 
 -26   0  10      125.21       51.81     88.74 o 
 -24   0  10       67.00      213.83     85.69 o 
 -22   0  10     3696.68     4077.76    298.71 o 
 -20   0  10     2007.31     2153.98    207.05 o 
 -18   0  10      319.76      418.53     84.28 o 
 -16   0  10     4321.76     4081.38    163.07 o 
 -14   0  10    10784.74    10324.37    252.49 o 
 -12   0  10    19969.74    19658.65    378.23 o 
 -10   0  10     3159.14     3229.98    136.39 o 
  -8   0  10    23048.52    21688.41    388.54 o 
  -6   0  10     4044.47     3850.67    142.37 o 
  -4   0  10     4712.09     4391.72    198.11 o 
  -2   0  10      399.11      256.01     95.95 o 
   0   0  10     5350.33     5219.53    160.94 o 
   2   0  10     8084.97     7797.51    278.23 o 
   4   0  10     3406.91     3080.90    200.71 o 
   6   0  10     2872.54     2532.55    277.68 o 
   8   0  10      205.49       94.60     97.80 o 
  10   0  10     2614.37     2617.27    197.58 o 
  12   0  10     3157.23     3051.43    213.13 o 
  14   0  10      169.90      161.07    110.95 o 
  16   0  10      600.37      609.73    205.86 o 
  18   0  10       32.14       61.49    171.65 o 
  20   0  10      615.32     1173.03    277.53 o 
  22   0  10      917.80     1043.53    282.72 o 
 -35   1  10       64.80       20.76    126.25 o 
 -33   1  10       81.71      135.97     87.66 o 
 -31   1  10       70.17      126.44     87.21 o 
 -29   1  10      330.25      543.47     95.71 o 
 -27   1  10       60.47       85.40     68.34 o 
 -25   1  10        7.89      -56.37     56.37 o 
 -23   1  10     2572.32     2546.72    157.16 o 
 -21   1  10       20.29       83.88     63.41 o 
 -19   1  10     1001.11      954.80     88.89 o 
 -17   1  10       12.33      104.45     47.98 o 
 -15   1  10     7510.07     7526.99    150.34 o 
 -13   1  10     5947.46     6121.98    133.86 o 
 -11   1  10      547.93      597.15     57.02 o 
  -9   1  10     1175.08     1201.04     71.13 o 
  -7   1  10       68.40        9.95     37.44 o 
  -5   1  10     6540.87     6794.70    145.54 o 
  -3   1  10     5565.62     5745.94    123.08 o 
  -1   1  10     1935.89     1917.95     78.24 o 
   1   1  10     4775.92     4716.10    149.59 o 
   3   1  10      879.80      932.13     76.36 o 
   5   1  10      347.73      329.10     86.53 o 
   7   1  10      484.39      497.16    122.48 o 
   9   1  10        6.25      -16.16     65.33 o 
  11   1  10     2327.97     2516.90    180.96 o 
  13   1  10      196.76      228.73     94.34 o 
  15   1  10      591.68      370.86    110.12 o 
  17   1  10      458.63      555.56    121.94 o 
  19   1  10       11.66       19.65    100.82 o 
  21   1  10      203.19      149.32    148.81 o 
 -34   2  10        2.83     -103.77    103.77 o 
 -32   2  10       34.81       44.35     89.52 o 
 -30   2  10       45.36       33.79     84.20 o 
 -28   2  10      206.84      141.54     84.47 o 
 -26   2  10       19.24      -69.27     69.27 o 
 -24   2  10      183.43      257.68     82.74 o 
 -22   2  10       41.49      104.95     74.41 o 
 -20   2  10      249.56      116.73     66.02 o 
 -18   2  10     1122.99     1102.09     95.76 o 
 -16   2  10      120.21      153.75     64.74 o 
 -14   2  10      876.22     1072.38     88.83 o 
 -12   2  10       45.51       34.75     85.98 o 
 -10   2  10      475.87      467.93     54.36 o 
  -8   2  10      114.26      223.30     51.90 o 
  -6   2  10      269.92      305.34     53.50 o 
  -4   2  10      852.29      873.15     77.14 o 
  -2   2  10      557.41      609.84     60.31 o 
   0   2  10     2357.49     2371.02    116.95 o 
   2   2  10      662.01      607.40     84.89 o 
   4   2  10       90.37      144.73     61.52 o 
   6   2  10      263.06      338.60     93.05 o 
   8   2  10      203.93      376.06    102.34 o 
  10   2  10      151.69      -50.31     79.12 o 
  12   2  10      146.70       24.45     84.80 o 
  14   2  10      365.32      354.64    105.97 o 
  16   2  10       52.42       -3.15     94.64 o 
  18   2  10      215.88      252.14    114.94 o 
  20   2  10       95.25      209.47    120.68 o 
 -31   3  10       84.40      -25.29    107.06 o 
 -29   3  10      163.49       93.16     88.05 o 
 -27   3  10      419.81      311.84     93.90 o 
 -25   3  10      554.86      484.50    100.83 o 
 -23   3  10       83.05      189.09     91.60 o 
 -21   3  10      112.83      142.33     77.59 o 
 -19   3  10      294.05      489.18     90.88 o 
 -17   3  10     2299.40     2352.80    140.61 o 
 -15   3  10      711.06      578.25     82.64 o 
 -13   3  10     2847.88     2701.86    134.69 o 
 -11   3  10      250.74      303.09     68.33 o 
  -9   3  10     2383.81     2531.91    128.83 o 
  -7   3  10     2851.74     2602.14    129.81 o 
  -5   3  10     3536.90     3554.97    169.20 o 
  -3   3  10     5544.57     5459.65    135.93 o 
  -1   3  10      180.01      134.85     63.51 o 
   1   3  10      816.63      950.73     98.87 o 
   3   3  10      111.01      144.54     68.79 o 
   5   3  10       57.69       97.01     63.33 o 
   7   3  10      872.70      785.14    114.63 o 
   9   3  10      662.89      561.79    112.07 o 
  11   3  10      864.50      786.63    126.25 o 
  13   3  10       32.14      -15.81    105.94 o 
  15   3  10      375.66      357.27    113.62 o 
  17   3  10      169.93      196.60    151.63 o 
 -28   4  10      293.37      375.23    110.46 o 
 -26   4  10      132.65       15.01     85.18 o 
 -24   4  10       61.08        3.59     76.29 o 
 -22   4  10       35.37       53.82    102.71 o 
 -20   4  10      164.66      174.57     79.04 o 
 -18   4  10     1617.03     1548.87    134.11 o 
 -16   4  10     1731.83     1760.77    146.93 o 
 -14   4  10     1391.88     1378.91    224.80 o 
 -12   4  10      554.26      687.66     96.08 o 
 -10   4  10      606.14      548.08    105.14 o 
  -8   4  10      306.55      293.18     84.69 o 
  -6   4  10     1295.15     1242.58    116.32 o 
  -4   4  10     1652.11     1504.92    142.13 o 
  -2   4  10     1779.50     1645.02    148.45 o 
   0   4  10     1138.21     1263.65    135.26 o 
   2   4  10     1056.69      998.81    126.68 o 
   4   4  10      118.52      149.16     79.67 o 
   6   4  10       23.60      -42.85     71.56 o 
   8   4  10      304.78      346.05     95.21 o 
  10   4  10      451.98      370.14    174.40 o 
  12   4  10      184.49      281.24    201.27 o 
  14   4  10      176.65      148.87    185.75 o 
 -25   5  10        5.77      -44.72     94.92 o 
 -23   5  10        3.14      -39.68     82.89 o 
 -21   5  10      117.03      163.68     88.63 o 
 -19   5  10      120.06      221.75     98.83 o 
 -17   5  10       84.49        5.64     96.88 o 
 -15   5  10       86.43       78.57     86.55 o 
 -13   5  10      172.51      159.78     89.65 o 
 -11   5  10       94.27       57.63     88.66 o 
  -9   5  10      587.07      383.93    104.57 o 
  -7   5  10      611.41      617.79    113.86 o 
  -5   5  10       72.77      111.61     81.53 o 
  -3   5  10        2.11       75.19     91.78 o 
  -1   5  10       13.85       93.06     88.26 o 
   1   5  10      292.91      238.47    103.04 o 
   3   5  10      190.49      566.88    146.81 o 
   5   5  10      149.74      256.88    131.93 o 
   7   5  10      423.07      171.81    135.19 o 
   9   5  10       85.99      161.39    136.69 o 
  11   5  10      165.64      107.20    214.31 o 
 -18   6  10       70.54       29.55     91.69 o 
 -16   6  10       66.79      204.89    122.65 o 
 -14   6  10       22.20      -69.73    100.12 o 
 -12   6  10      139.83      118.48    160.78 o 
 -10   6  10       26.46      -67.67    100.78 o 
  -8   6  10       41.19       56.80    105.87 o 
  -6   6  10        0.92       46.97    126.61 o 
  -4   6  10       40.83       89.79    203.01 o 
  -2   6  10       28.39      367.63    231.00 o 
   0   6  10        4.95      102.11    199.95 o 
   2   6  10       25.86      -48.25    124.40 o 
   4   6  10        2.28       -5.42    141.68 o 
 -35   1  11       75.39       63.90    108.32 o 
 -33   1  11        7.12      -33.92    164.37 o 
 -31   1  11       43.08      -29.76     77.93 o 
 -29   1  11      542.66      322.72     89.08 o 
 -27   1  11      674.47      650.24     89.73 o 
 -25   1  11       19.89      109.75     77.60 o 
 -23   1  11        9.96       -1.49     62.28 o 
 -21   1  11     1940.85     1887.98    117.33 o 
 -19   1  11     1130.33     1020.18     93.42 o 
 -17   1  11     2166.07     2156.11     96.71 o 
 -15   1  11     4294.85     4167.40    120.52 o 
 -13   1  11     2458.04     2345.89     93.94 o 
 -11   1  11     2734.94     2538.22    102.56 o 
  -9   1  11       53.00       19.03     45.27 o 
  -7   1  11      439.95      542.34     59.20 o 
  -5   1  11      358.43      286.33     49.58 o 
  -3   1  11      737.54      851.99     71.57 o 
  -1   1  11     3027.30     3056.03    118.75 o 
   1   1  11     2764.66     2899.08    116.87 o 
   3   1  11      128.72       15.77     90.36 o 
   5   1  11      193.18      186.87     75.42 o 
   7   1  11       69.82      106.46     71.66 o 
   9   1  11       22.75      -50.83     63.31 o 
  11   1  11      637.98      445.16    107.66 o 
  13   1  11      692.81      649.35    122.01 o 
  15   1  11      498.47      487.66    216.47 o 
  17   1  11       31.25      -18.44    107.60 o 
  19   1  11      149.95      182.15    121.25 o 
 -34   2  11       65.46      196.99    124.06 o 
 -32   2  11      125.43       40.46     91.10 o 
 -30   2  11      249.99      374.11     99.40 o 
 -28   2  11      729.75      869.22    120.68 o 
 -26   2  11      963.98     1270.82    124.62 o 
 -24   2  11      106.10       74.05     73.05 o 
 -22   2  11     1803.91     1639.88    113.02 o 
 -20   2  11      375.00      332.79     76.46 o 
 -18   2  11     1957.21     2051.77    118.66 o 
 -16   2  11     4413.39     4281.91    149.32 o 
 -14   2  11     2509.80     2744.28    123.31 o 
 -12   2  11     7679.18     7835.02    235.16 o 
 -10   2  11     2938.84     2785.61    100.51 o 
  -8   2  11     1084.95     1212.17     77.36 o 
  -6   2  11     3112.76     3099.72    135.86 o 
  -4   2  11     4934.01     5091.16    143.17 o 
  -2   2  11     3238.23     3216.54    124.49 o 
   0   2  11       96.76       56.64     51.94 o 
   2   2  11      464.16      528.19     75.91 o 
   4   2  11      496.58      420.04     84.97 o 
   6   2  11      855.41      843.75    112.85 o 
   8   2  11      744.95     1001.25    147.63 o 
  10   2  11     1149.86     1359.85    143.94 o 
  12   2  11     1961.67     1989.63    175.43 o 
  14   2  11      240.32      208.20    105.48 o 
  16   2  11      854.41      713.88    140.67 o 
  18   2  11      198.96      197.28    115.70 o 
 -31   3  11       34.29        0.73     95.62 o 
 -29   3  11      169.42       97.41     89.83 o 
 -27   3  11       78.19       40.61     79.42 o 
 -25   3  11       67.53       21.01     77.52 o 
 -23   3  11      192.26       94.54     84.74 o 
 -21   3  11      430.19      466.68     95.05 o 
 -19   3  11      299.17      367.80     85.93 o 
 -17   3  11      961.31     1002.08     96.22 o 
 -15   3  11      756.16      697.59     85.29 o 
 -13   3  11        2.90       42.49     61.65 o 
 -11   3  11     3916.76     3931.88    143.96 o 
  -9   3  11      268.23      236.38     75.42 o 
  -7   3  11      411.76      593.17     78.12 o 
  -5   3  11     3441.35     3360.32    128.67 o 
  -3   3  11     1162.15     1210.31     96.08 o 
  -1   3  11      161.30      210.42     69.31 o 
   1   3  11       62.01      157.48     68.99 o 
   3   3  11      109.37      207.05     73.80 o 
   5   3  11     1273.76     1251.94    115.61 o 
   7   3  11       18.78      -58.51     82.21 o 
   9   3  11      961.89      909.84    132.95 o 
  11   3  11      542.91      498.31    115.86 o 
  13   3  11      118.45      164.72    101.66 o 
  15   3  11      208.24      215.96    127.71 o 
  17   3  11      146.36      -31.28    144.17 o 
 -28   4  11        0.36       20.86     91.88 o 
 -26   4  11       54.26       78.67     90.11 o 
 -24   4  11      212.44      338.36     98.33 o 
 -22   4  11       31.70      169.44     86.22 o 
 -20   4  11       41.50       10.28     91.77 o 
 -18   4  11       33.10       34.29     76.68 o 
 -16   4  11       71.44       42.45     83.64 o 
 -14   4  11      311.45      155.45    149.89 o 
 -12   4  11      218.76       91.06     82.13 o 
 -10   4  11       63.00        5.52     65.55 o 
  -8   4  11      463.53      440.91     75.43 o 
  -6   4  11       49.32       29.79     70.20 o 
  -4   4  11      395.42      342.50    100.31 o 
  -2   4  11      436.11      413.64     97.75 o 
   0   4  11      132.34       -8.26     82.85 o 
   2   4  11       26.47        8.42     96.05 o 
   4   4  11      203.61      233.46     96.66 o 
   6   4  11       35.57      -97.13     97.13 o 
   8   4  11      101.86       64.80     93.67 o 
  10   4  11       61.47      247.31    108.69 o 
  12   4  11       78.26       56.67    139.07 o 
  14   4  11       33.74      190.38    157.33 o 
 -25   5  11      177.45       48.66     92.66 o 
 -23   5  11       41.18      -37.57    116.21 o 
 -21   5  11      240.74      241.71    117.20 o 
 -19   5  11      589.09      641.55    132.78 o 
 -17   5  11      609.80      677.22    112.41 o 
 -15   5  11      416.22      410.90    108.83 o 
 -13   5  11     1039.09     1160.17    126.98 o 
 -11   5  11      279.04      139.90     96.33 o 
  -9   5  11      726.38     1180.70    141.95 o 
  -7   5  11      332.04      339.08    123.69 o 
  -5   5  11      536.15      644.08    125.47 o 
  -3   5  11      572.24      571.37    115.99 o 
  -1   5  11      244.26      251.12    103.69 o 
   1   5  11      234.05      398.89    110.30 o 
   3   5  11      549.99      550.82    147.87 o 
   5   5  11       82.05       47.36    131.50 o 
   7   5  11      300.18      529.24    163.80 o 
   9   5  11      104.09      243.53    212.58 o 
 -16   6  11      158.89      297.04    125.77 o 
 -14   6  11      334.66      448.96    133.06 o 
 -12   6  11      352.99      313.29    126.08 o 
 -10   6  11       37.52       -9.64    108.76 o 
  -8   6  11      196.25      219.32    145.88 o 
  -6   6  11       84.04      242.16    149.07 o 
  -4   6  11      210.96      114.64    210.03 o 
  -2   6  11      327.63      311.74    247.90 o 
   0   6  11      127.41      328.64    243.42 o 
 -34   0  12      271.11        4.17    166.15 o 
 -32   0  12       93.09      -81.12    114.00 o 
 -30   0  12      757.49      871.85    197.81 o 
 -28   0  12     1602.33     1822.91    196.52 o 
 -26   0  12      515.50      648.27    142.89 o 
 -24   0  12      208.87      433.08     93.38 o 
 -22   0  12     1518.24     1476.54    131.77 o 
 -20   0  12     3372.38     2748.42    156.32 o 
 -18   0  12     5300.31     4853.09    196.55 o 
 -16   0  12     9656.45     9491.95    262.42 o 
 -14   0  12     4181.64     3875.33    167.90 o 
 -12   0  12      625.84      773.00    168.28 o 
 -10   0  12     1072.72     1194.48    111.52 o 
  -8   0  12     2162.72     1766.42    229.10 o 
  -6   0  12     1986.73     1675.70    133.15 o 
  -4   0  12     2368.82     2565.67    134.34 o 
  -2   0  12     6391.98     6844.96    220.65 o 
   0   0  12      200.47      163.81    131.43 o 
   2   0  12     6786.40     6785.24    522.02 o 
   4   0  12      114.04      171.05    104.40 o 
   6   0  12     1877.06     1911.00    192.47 o 
   8   0  12     1196.54     1584.07    378.37 o 
  10   0  12      123.31      128.18    110.61 o 
  12   0  12     3162.21     3106.38    349.71 o 
  14   0  12     1731.31     1556.42    230.39 o 
  16   0  12      680.52     1037.22    269.49 o 
  18   0  12      327.89      307.97    237.21 o 
 -35   1  12       17.47       97.48    110.98 o 
 -33   1  12      180.04      270.47    110.16 o 
 -31   1  12      117.34       85.74     82.53 o 
 -29   1  12      312.65      190.61     96.71 o 
 -27   1  12      278.53      328.77     80.46 o 
 -25   1  12      253.25      139.32     68.63 o 
 -23   1  12      656.50      885.70    105.21 o 
 -21   1  12      559.35      526.42     81.28 o 
 -19   1  12      547.79      597.49     80.77 o 
 -17   1  12     2548.18     2766.03    174.52 o 
 -15   1  12     1801.02     1986.87     98.40 o 
 -13   1  12      381.77      355.49     72.50 o 
 -11   1  12      482.27      415.80     60.87 o 
  -9   1  12     1483.24     1447.58     85.38 o 
  -7   1  12      428.19      357.79     65.35 o 
  -5   1  12     2840.23     2968.48    104.29 o 
  -3   1  12     2638.81     2481.81    156.85 o 
  -1   1  12       30.80      119.81     58.70 o 
   1   1  12       77.28       14.28     66.21 o 
   3   1  12      493.63      355.57     84.35 o 
   5   1  12      118.91      154.69     74.34 o 
   7   1  12      612.10      547.56    108.33 o 
   9   1  12     1295.18     1470.30    150.07 o 
  11   1  12       14.81        0.76     87.79 o 
  13   1  12     2267.94     2824.48    234.93 o 
  15   1  12       46.49       28.21     95.37 o 
  17   1  12      349.69      238.84    140.07 o 
 -34   2  12        0.08      -61.78     93.94 o 
 -32   2  12        2.26       68.11     89.90 o 
 -30   2  12        1.54       91.80     87.20 o 
 -28   2  12      119.05      -63.51     71.53 o 
 -26   2  12       54.11       34.21    152.04 o 
 -24   2  12        5.10      -24.87     70.24 o 
 -22   2  12        1.87      -12.73     63.54 o 
 -20   2  12      720.42      644.07     85.34 o 
 -18   2  12      187.50      119.80     69.76 o 
 -16   2  12        2.55       -2.75     62.71 o 
 -14   2  12       97.37      112.60    120.96 o 
 -12   2  12        0.12      -65.42     65.42 o 
 -10   2  12      183.67      169.58     54.91 o 
  -8   2  12       99.14       38.01     49.75 o 
  -6   2  12      572.81      688.73     80.07 o 
  -4   2  12       84.16       80.08     51.48 o 
  -2   2  12      895.21      796.79     85.18 o 
   0   2  12     3084.37     2949.48    142.72 o 
   2   2  12     1130.86     1224.08    144.61 o 
   4   2  12       66.01       75.91     76.89 o 
   6   2  12      315.34      521.73    106.30 o 
   8   2  12       66.82      266.41    134.75 o 
  10   2  12      304.36      277.13    134.64 o 
  12   2  12      422.42      495.39    119.72 o 
  14   2  12      148.30       88.59    103.06 o 
  16   2  12        0.35      -62.95     99.88 o 
 -31   3  12      162.37       58.42    102.45 o 
 -29   3  12      141.68      264.38    101.65 o 
 -27   3  12      424.03      405.55    102.96 o 
 -25   3  12      859.60      703.39    121.01 o 
 -23   3  12       48.39      130.23     85.25 o 
 -21   3  12      336.23      304.81     89.45 o 
 -19   3  12      366.02      203.95     77.25 o 
 -17   3  12     1220.84     1241.28    104.93 o 
 -15   3  12     1719.06     1792.21    117.97 o 
 -13   3  12     1662.91     1642.44    131.21 o 
 -11   3  12     4546.30     4275.36    149.66 o 
  -9   3  12        7.63       20.20     62.57 o 
  -7   3  12      284.56      211.37     67.27 o 
  -5   3  12      125.26      237.24     86.63 o 
  -3   3  12      472.16      503.40     86.08 o 
  -1   3  12     1894.79     1930.50    130.53 o 
   1   3  12        7.30      -15.42     85.07 o 
   3   3  12      614.96      631.28     94.07 o 
   5   3  12      148.36      169.41     92.54 o 
   7   3  12      950.99     1145.96    240.37 o 
   9   3  12      519.35      436.74    114.75 o 
  11   3  12      377.12      306.79    111.96 o 
  13   3  12      202.24        2.69    105.36 o 
  15   3  12      243.36      346.75    127.38 o 
 -28   4  12      257.55      266.61    106.39 o 
 -26   4  12      291.26      195.27     91.13 o 
 -24   4  12      513.91      508.07    122.34 o 
 -22   4  12      177.38       87.61     90.46 o 
 -20   4  12      421.46      718.73    109.73 o 
 -18   4  12     1340.55     1515.36    138.62 o 
 -16   4  12      358.29      195.01     83.60 o 
 -14   4  12      363.85      417.49     93.09 o 
 -12   4  12      888.77      896.84    114.34 o 
 -10   4  12     1354.79     1348.53    155.24 o 
  -8   4  12      396.78      385.06     79.07 o 
  -6   4  12       27.34      100.46     83.13 o 
  -4   4  12      651.06      560.28    112.97 o 
  -2   4  12      749.87      776.77    120.86 o 
   0   4  12      563.79      425.88    119.63 o 
   2   4  12       30.11      119.75     91.76 o 
   4   4  12      156.44      178.19    100.54 o 
   6   4  12       40.94      197.68    101.25 o 
   8   4  12      455.50      493.35    124.47 o 
  10   4  12      274.50      137.15    113.17 o 
  12   4  12      427.82      434.70    176.50 o 
 -23   5  12       11.09       20.25    137.33 o 
 -21   5  12      120.99      181.72    101.93 o 
 -19   5  12      134.19       22.06     89.04 o 
 -17   5  12      188.05      295.36     97.05 o 
 -15   5  12       24.67       81.88     83.00 o 
 -13   5  12       44.41       49.34     94.11 o 
 -11   5  12      294.58      387.83    109.88 o 
  -9   5  12      105.26       54.60     88.24 o 
  -7   5  12       66.95      136.82    122.82 o 
  -5   5  12       36.00       -3.45     89.47 o 
  -3   5  12      276.07      282.28    107.12 o 
  -1   5  12      392.31      488.65    119.03 o 
   1   5  12      206.79      124.21    100.50 o 
   3   5  12      113.30       84.88    103.00 o 
   5   5  12       18.34       69.80    142.67 o 
   7   5  12      125.16      239.35    205.45 o 
 -14   6  12        6.83       -5.49    108.36 o 
 -12   6  12       29.79      191.75    151.45 o 
 -10   6  12        0.83      150.86    146.68 o 
  -8   6  12        2.14      187.67    151.29 o 
  -6   6  12       67.40      199.67    164.11 o 
  -4   6  12       17.76      252.38    217.67 o 
 -35   1  13       33.51       -0.74    108.92 o 
 -33   1  13      114.03      -34.92    100.88 o 
 -31   1  13      139.92       50.60     85.66 o 
 -29   1  13      616.16      656.42    128.47 o 
 -27   1  13      596.94      636.35    208.42 o 
 -25   1  13      287.09      133.30     71.90 o 
 -23   1  13      454.22      568.97     92.33 o 
 -21   1  13     1200.06     1222.97    103.55 o 
 -19   1  13     1418.49     1315.22    104.81 o 
 -17   1  13      657.70      714.72     76.65 o 
 -15   1  13     1023.85     1251.05    102.41 o 
 -13   1  13       14.78       72.57     55.52 o 
 -11   1  13       31.35       31.63     52.05 o 
  -9   1  13     1555.08     1625.32     90.00 o 
  -7   1  13     1209.72     1310.33     83.45 o 
  -5   1  13      726.08      866.90     74.20 o 
  -3   1  13       93.90        4.39     63.38 o 
  -1   1  13      752.87      748.36     82.62 o 
   1   1  13      235.11      314.90     86.17 o 
   3   1  13       37.68       54.60    106.37 o 
   5   1  13       26.66       86.91     73.48 o 
   7   1  13      713.49      746.99    209.62 o 
   9   1  13      764.19      893.36    134.37 o 
  11   1  13      346.48      300.19    118.60 o 
  13   1  13      958.56      771.76    135.14 o 
  15   1  13      246.10      419.68    206.16 o 
  17   1  13      134.67      403.16    238.03 o 
 -34   2  13      178.34      266.29    156.06 o 
 -32   2  13      268.17      206.13    101.92 o 
 -30   2  13      528.60      439.35    106.12 o 
 -28   2  13      357.98      253.59     93.81 o 
 -26   2  13      623.14      760.47    108.15 o 
 -24   2  13     1457.57     1323.33    111.63 o 
 -22   2  13      225.30      252.40     75.62 o 
 -20   2  13     1181.15     1272.78    106.66 o 
 -18   2  13      920.91     1140.28    109.24 o 
 -16   2  13     3826.96     3855.13    149.68 o 
 -14   2  13     3655.97     3637.43    145.68 o 
 -12   2  13      167.25      321.35     83.51 o 
 -10   2  13     2182.97     2568.33    122.99 o 
  -8   2  13       14.14      -57.82     57.82 o 
  -6   2  13       55.77      -24.69     55.66 o 
  -4   2  13     1566.93     1463.13    105.57 o 
  -2   2  13     1056.57     1105.04     96.89 o 
   0   2  13     2514.23     2570.98    122.98 o 
   2   2  13      824.91      845.15    117.59 o 
   4   2  13      560.79      691.12    112.32 o 
   6   2  13      943.93      909.44    171.86 o 
   8   2  13     1447.48     1565.64    277.91 o 
  10   2  13     1669.55     1712.53    334.56 o 
  12   2  13      168.51       46.33     96.86 o 
  14   2  13      914.34      788.61    149.80 o 
 -31   3  13      124.44       75.98     98.85 o 
 -29   3  13       68.32      131.17    103.63 o 
 -27   3  13       70.79       71.46     92.64 o 
 -25   3  13      436.45      398.06    100.29 o 
 -23   3  13      206.07      213.88     84.97 o 
 -21   3  13       61.77       61.23    128.70 o 
 -19   3  13      150.96      137.60     81.37 o 
 -17   3  13      949.92      878.68     96.64 o 
 -15   3  13      945.97      836.59     94.13 o 
 -13   3  13      276.59      199.04     68.71 o 
 -11   3  13      332.23      462.09     79.34 o 
  -9   3  13     1143.52     1134.14     98.15 o 
  -7   3  13       68.92      -19.66     57.31 o 
  -5   3  13      253.38      261.58     79.95 o 
  -3   3  13      674.24      819.40    131.49 o 
  -1   3  13      401.41      349.26    166.17 o 
   1   3  13      796.25      831.59    102.73 o 
   3   3  13      653.25      476.90    110.38 o 
   5   3  13        6.40      133.65     88.97 o 
   7   3  13      508.76      709.25    219.17 o 
   9   3  13      609.82      621.54    131.49 o 
  11   3  13      229.76      215.37    115.97 o 
  13   3  13      130.24      122.34    118.69 o 
 -28   4  13       21.60      -33.91     90.53 o 
 -26   4  13       13.98       46.67    103.83 o 
 -24   4  13       39.42      123.71    131.12 o 
 -22   4  13        0.19      -33.60     84.75 o 
 -20   4  13        0.72      -53.69     81.21 o 
 -18   4  13      119.02       31.96     79.87 o 
 -16   4  13       51.38      -19.31     77.28 o 
 -14   4  13      304.50      248.55    111.30 o 
 -12   4  13      282.14      332.24     87.13 o 
 -10   4  13       16.80      -74.82     99.09 o 
  -8   4  13      186.60      144.63     92.33 o 
  -6   4  13       56.79       26.33    123.62 o 
  -4   4  13        4.86       39.59     82.76 o 
  -2   4  13       81.76       46.93     90.54 o 
   0   4  13       76.89       37.71     96.09 o 
   2   4  13       91.67       99.73     96.10 o 
   4   4  13      355.49      399.44    143.77 o 
   6   4  13       11.53      -77.41    115.50 o 
   8   4  13       96.22       19.75    105.70 o 
  10   4  13       15.91       59.81    116.18 o 
 -23   5  13      211.84      132.62    196.04 o 
 -21   5  13       28.58       17.50     95.36 o 
 -19   5  13      402.07      428.97    110.90 o 
 -17   5  13      548.71      716.92    166.34 o 
 -15   5  13      319.79      385.62    102.66 o 
 -13   5  13      288.51      481.72    163.71 o 
 -11   5  13      261.36      342.00    127.45 o 
  -9   5  13        4.18       11.62    114.41 o 
  -7   5  13      288.93      210.27    147.32 o 
  -5   5  13      113.71      154.96    108.99 o 
  -3   5  13      384.91      622.91    223.75 o 
  -1   5  13      524.86      582.16    131.93 o 
   1   5  13      361.34      179.07    109.22 o 
   3   5  13      201.38      305.78    125.74 o 
   5   5  13      152.65      268.37    220.41 o 
 -34   0  14      115.30      -67.36    125.40 o 
 -32   0  14      249.40      125.37    128.11 o 
 -30   0  14      890.35      922.67    176.13 o 
 -28   0  14     1256.90     1681.12    205.79 o 
 -26   0  14      847.63      902.71    229.68 o 
 -24   0  14     1182.18     1304.86    177.82 o 
 -22   0  14     1004.47      770.05    110.41 o 
 -20   0  14      608.33      589.60    106.47 o 
 -18   0  14      123.66      239.17     95.15 o 
 -16   0  14     3446.32     3584.62    181.46 o 
 -14   0  14     1475.18     1623.99    192.54 o 
 -12   0  14     1564.77     1866.16    145.06 o 
 -10   0  14        9.47       81.67     76.13 o 
  -8   0  14     1738.51     1886.59    136.40 o 
  -6   0  14     2829.95     3195.32    276.33 o 
  -4   0  14      462.94      464.53    131.39 o 
  -2   0  14     2351.65     2655.31    221.10 o 
   0   0  14     3878.09     3832.08    512.35 o 
   2   0  14     2382.47     2520.48    210.04 o 
   4   0  14     1914.76     1632.76    192.71 o 
   6   0  14       13.15     -100.98    100.98 o 
   8   0  14     1432.19     1438.27    196.08 o 
  10   0  14     3134.12     2790.66    240.83 o 
  12   0  14      919.87      632.13    238.33 o 
  14   0  14     1901.05     1568.76    324.16 o 
 -33   1  14       91.94       18.47    105.08 o 
 -31   1  14      265.15      177.41    109.67 o 
 -29   1  14      113.75       61.16     76.48 o 
 -27   1  14      302.10      390.77     86.50 o 
 -25   1  14      284.35      291.62     90.20 o 
 -23   1  14     1621.62     1932.42    147.75 o 
 -21   1  14        2.94      -35.78     81.54 o 
 -19   1  14       52.36       49.46     63.26 o 
 -17   1  14      655.06      835.24     95.55 o 
 -15   1  14     1178.26     1107.58     86.78 o 
 -13   1  14     2156.04     2405.40    109.66 o 
 -11   1  14       13.86       -3.59     54.18 o 
  -9   1  14      278.90      269.89     61.95 o 
  -7   1  14       63.93       58.35     54.84 o 
  -5   1  14      793.69      805.80    100.31 o 
  -3   1  14      258.47      236.01     76.41 o 
  -1   1  14      561.96      610.91     92.45 o 
   1   1  14      514.54      398.97     88.77 o 
   3   1  14     1218.29     1424.48    125.03 o 
   5   1  14      238.48      178.38     83.25 o 
   7   1  14      161.56      290.96     91.52 o 
   9   1  14     1926.67     2257.14    190.96 o 
  11   1  14      574.20      418.17    121.72 o 
  13   1  14       10.79      -99.12     99.12 o 
  15   1  14      206.42       68.69    120.76 o 
 -32   2  14        6.03      -88.69     88.69 o 
 -30   2  14        9.79       12.50     83.65 o 
 -28   2  14      293.04      122.59    102.05 o 
 -26   2  14       42.78       18.03     83.07 o 
 -24   2  14      160.80      121.41     77.48 o 
 -22   2  14       48.98        4.20     66.04 o 
 -20   2  14       84.54      261.05    109.66 o 
 -18   2  14       34.23       -9.35     64.43 o 
 -16   2  14      526.67      629.50     88.89 o 
 -14   2  14      177.00       85.14     99.29 o 
 -12   2  14        9.65       31.75     64.56 o 
 -10   2  14     1324.15     1461.07    107.67 o 
  -8   2  14      585.93      660.14     73.68 o 
  -6   2  14       25.22        4.94     60.88 o 
  -4   2  14       46.87      -59.28     59.28 o 
  -2   2  14      350.41      186.13     67.45 o 
   0   2  14      206.72      171.69     79.12 o 
   2   2  14        6.62       61.35     86.05 o 
   4   2  14       95.29       37.68     89.58 o 
   6   2  14     1156.01     1392.78    156.43 o 
   8   2  14        5.51       32.34     92.34 o 
  10   2  14        0.13       -1.66     96.80 o 
  12   2  14       80.22       27.66    110.74 o 
  14   2  14      102.46       73.81    206.47 o 
 -31   3  14      182.05      123.84    103.66 o 
 -29   3  14      333.63      243.61    107.07 o 
 -27   3  14      144.31       62.94     92.72 o 
 -25   3  14      121.45      213.72    103.76 o 
 -23   3  14      146.84       69.65     89.00 o 
 -21   3  14      393.27      351.46     96.41 o 
 -19   3  14      885.37      786.39     98.52 o 
 -17   3  14      811.27      951.06    108.76 o 
 -15   3  14      613.65      552.06     87.32 o 
 -13   3  14      259.21      289.17     75.77 o 
 -11   3  14        6.36       84.79     87.21 o 
  -9   3  14        6.29      -45.71     59.46 o 
  -7   3  14        4.51       25.15     82.69 o 
  -5   3  14      579.22      596.62    102.06 o 
  -3   3  14     1714.00     1916.64    163.86 o 
  -1   3  14      874.87      932.80    111.21 o 
   1   3  14     1350.35     1524.23    186.73 o 
   3   3  14       22.27      174.92    102.23 o 
   5   3  14      589.84      373.36    113.10 o 
   7   3  14      307.73      266.53    109.25 o 
   9   3  14      193.13      396.79    122.75 o 
  11   3  14      354.08      685.76    147.64 o 
 -26   4  14      177.52      176.47    102.44 o 
 -24   4  14       83.11        2.20     91.21 o 
 -22   4  14      308.61      329.18     99.09 o 
 -20   4  14      261.15      254.45     98.42 o 
 -18   4  14      675.95      941.88    120.79 o 
 -16   4  14      314.32      215.71     90.44 o 
 -14   4  14      182.24      236.75     87.44 o 
 -12   4  14       87.63       83.93     86.37 o 
 -10   4  14      379.71      329.24    105.63 o 
  -8   4  14       84.14      107.05    147.04 o 
  -6   4  14      631.40      468.85    117.54 o 
  -4   4  14      387.87      355.74    208.10 o 
  -2   4  14      136.34      109.02     95.32 o 
   0   4  14      376.20      315.58    110.86 o 
   2   4  14      104.36       87.38    240.78 o 
   4   4  14      478.75      952.34    185.39 o 
   6   4  14      278.64      485.53    158.85 o 
   8   4  14      445.56      393.36    163.93 o 
 -21   5  14      168.41      152.58    106.93 o 
 -19   5  14       39.59      -13.17     93.49 o 
 -17   5  14       32.61      -71.45     88.51 o 
 -15   5  14       13.85      -22.72     97.03 o 
 -13   5  14       27.13        8.71    146.34 o 
 -11   5  14      108.83       48.90    150.68 o 
  -9   5  14       78.84      119.96    126.89 o 
  -7   5  14      383.59      456.72    128.74 o 
  -5   5  14       37.64       13.93     99.84 o 
  -3   5  14       13.71       67.49    101.75 o 
  -1   5  14       63.15      142.23    114.86 o 
   1   5  14       97.74      131.20    115.61 o 
 -33   1  15       64.69        6.30    103.09 o 
 -31   1  15      253.57      193.82    140.90 o 
 -29   1  15      931.13     1051.16    200.64 o 
 -27   1  15      562.39      481.24     93.55 o 
 -25   1  15        5.68      -30.50     67.82 o 
 -23   1  15        9.73       17.38     69.19 o 
 -21   1  15       39.15       -3.95     66.83 o 
 -19   1  15      280.12      289.54     77.58 o 
 -17   1  15      294.05      386.75     83.36 o 
 -15   1  15      750.40      793.23     79.78 o 
 -13   1  15     1175.46     1042.34     85.17 o 
 -11   1  15       61.67       63.14     56.89 o 
  -9   1  15      105.54       72.84     52.82 o 
  -7   1  15      363.07      425.79     75.88 o 
  -5   1  15      198.91      267.56     68.41 o 
  -3   1  15      568.12      598.87    119.59 o 
  -1   1  15      483.98      599.76    111.47 o 
   1   1  15     1349.93     1514.70    129.91 o 
   3   1  15      339.39      269.37     86.80 o 
   5   1  15      411.15      550.53    105.74 o 
   7   1  15      285.83      343.72    112.96 o 
   9   1  15      158.98      250.87    114.44 o 
  11   1  15      819.75      886.27    151.89 o 
  13   1  15      243.38      268.82    129.20 o 
 -32   2  15      206.48      199.49    102.74 o 
 -30   2  15      468.70      471.90    115.31 o 
 -28   2  15      386.33      211.99     92.55 o 
 -26   2  15      270.54      194.44     91.41 o 
 -24   2  15      341.50      372.61     89.14 o 
 -22   2  15      765.96      927.64    104.49 o 
 -20   2  15      227.86      354.66    128.27 o 
 -18   2  15     1107.05     1094.61    106.52 o 
 -16   2  15      302.93      346.91    104.84 o 
 -14   2  15      338.21      363.48     94.59 o 
 -12   2  15     1376.47     1393.17    110.79 o 
 -10   2  15       30.37       -3.63     63.49 o 
  -8   2  15      646.11      671.74     88.34 o 
  -6   2  15      638.74      859.67    153.31 o 
  -4   2  15     3328.22     3511.93    145.97 o 
  -2   2  15     2448.51     2470.68    154.73 o 
   0   2  15      680.50      571.67    192.25 o 
   2   2  15     1452.49     1557.54    313.75 o 
   4   2  15      537.20      602.96    121.22 o 
   6   2  15      535.53      381.31    115.44 o 
   8   2  15      627.26      547.43    129.43 o 
  10   2  15      471.14      359.23    130.50 o 
  12   2  15      720.26      472.49    238.84 o 
 -29   3  15      188.83       31.75    178.75 o 
 -27   3  15        9.66       11.19     82.71 o 
 -25   3  15      120.62      204.85     94.97 o 
 -23   3  15      437.44      368.96    159.17 o 
 -21   3  15       19.78       41.59     85.20 o 
 -19   3  15      576.33      607.40     96.92 o 
 -17   3  15       73.72       25.05     68.94 o 
 -15   3  15       16.42      -64.55     64.55 o 
 -13   3  15      142.12      141.52     91.77 o 
 -11   3  15      457.25      591.92     90.15 o 
  -9   3  15      125.68      238.30     88.70 o 
  -7   3  15      212.39      254.17    101.16 o 
  -5   3  15      778.13      926.07    129.06 o 
  -3   3  15      660.39      770.66    165.52 o 
  -1   3  15       50.09     -102.10    102.10 o 
   1   3  15      249.13       32.76    156.36 o 
   3   3  15      540.69      646.02    126.58 o 
   5   3  15      398.55      469.07    120.87 o 
   7   3  15      200.87      214.33    113.81 o 
   9   3  15      157.18      114.50    116.21 o 
 -26   4  15       46.60      -40.47     97.06 o 
 -24   4  15        5.52       40.40     95.31 o 
 -22   4  15       42.94       16.37     89.04 o 
 -20   4  15        3.82       15.57     89.89 o 
 -18   4  15        1.69       59.96     87.20 o 
 -16   4  15       71.44      106.50     87.25 o 
 -14   4  15       20.53      -71.12     71.12 o 
 -12   4  15       18.87       59.09     73.60 o 
 -10   4  15        0.56      110.57    100.37 o 
  -8   4  15        2.97     -105.56    202.85 o 
  -6   4  15       45.98      -55.77     87.72 o 
  -4   4  15      118.54       -3.38     94.76 o 
  -2   4  15      301.35      338.30    110.66 o 
   0   4  15       40.09       52.97    126.49 o 
   2   4  15       68.79     -116.59    116.59 o 
   4   4  15        2.90       13.02    131.86 o 
 -19   5  15       35.43       54.31    102.20 o 
 -17   5  15      253.23      152.63    119.57 o 
 -15   5  15       80.78      173.44    111.60 o 
 -13   5  15      124.14       96.70    222.65 o 
 -11   5  15       51.09     -124.84    201.12 o 
  -9   5  15      245.84      345.90    327.26 o 
  -7   5  15      209.78       67.02    120.42 o 
  -5   5  15      422.24      383.79    130.56 o 
  -3   5  15      321.40      466.80    157.92 o 
 -34   0  16      434.33      416.75    157.36 o 
 -32   0  16      188.75      281.82    145.36 o 
 -30   0  16      596.75      592.54    164.17 o 
 -28   0  16      466.20      590.29    162.11 o 
 -26   0  16      143.32      157.11    126.88 o 
 -24   0  16        7.33      131.16    124.82 o 
 -22   0  16      120.78      196.38     97.08 o 
 -20   0  16      679.53      931.86    212.85 o 
 -18   0  16     1765.93     1865.08    156.46 o 
 -16   0  16     2049.18     1914.89    156.81 o 
 -14   0  16       89.02      182.42    162.67 o 
 -12   0  16      323.68      392.47     98.18 o 
 -10   0  16     1205.26     1348.58    159.25 o 
  -8   0  16     1174.97     1357.76    168.35 o 
  -6   0  16     4313.66     4157.57    245.19 o 
  -4   0  16     1349.82     1208.81    242.25 o 
  -2   0  16     1561.92     1511.55    186.47 o 
   0   0  16     1706.92     1673.69    207.10 o 
   2   0  16     1350.17     1198.47    276.66 o 
   4   0  16      496.34      617.88    181.27 o 
   6   0  16     1610.71     1491.18    313.57 o 
   8   0  16      616.98      760.00    248.82 o 
  10   0  16      335.69      706.75    259.31 o 
 -33   1  16       93.43      -92.19    101.04 o 
 -31   1  16      186.70      159.21    114.59 o 
 -29   1  16       69.75       95.10     92.11 o 
 -27   1  16      112.96      -15.44     74.51 o 
 -25   1  16      173.00      116.66     74.81 o 
 -23   1  16      124.12      123.64     96.78 o 
 -21   1  16       90.33       41.23     69.96 o 
 -19   1  16       96.50       25.71     66.23 o 
 -17   1  16      805.88      862.89     96.35 o 
 -15   1  16      125.68      125.32     57.96 o 
 -13   1  16        5.73      -22.93     52.54 o 
 -11   1  16     1442.16     1372.13    109.81 o 
  -9   1  16      107.14      216.86     59.37 o 
  -7   1  16      334.56      423.12     78.97 o 
  -5   1  16      850.14      853.02    108.25 o 
  -3   1  16      313.46      478.80     95.34 o 
  -1   1  16      756.50     1001.89    142.83 o 
   1   1  16     1417.33     1369.12    153.30 o 
   3   1  16      156.31      189.05     88.44 o 
   5   1  16      720.46      676.08    119.31 o 
   7   1  16        7.46       90.17    169.09 o 
   9   1  16       89.09      -39.76    102.88 o 
  11   1  16       64.32      142.66    124.75 o 
 -32   2  16        3.34      -31.30     92.78 o 
 -30   2  16       11.61     -102.31    102.31 o 
 -28   2  16       86.16      112.47     95.04 o 
 -26   2  16        8.56      -83.46     83.46 o 
 -24   2  16      203.54      203.52     88.79 o 
 -22   2  16        6.29      -28.39     73.42 o 
 -20   2  16      143.20      117.50     75.01 o 
 -18   2  16       23.85      156.65     77.33 o 
 -16   2  16      117.98      217.97     76.90 o 
 -14   2  16      615.62      751.90    131.58 o 
 -12   2  16       13.75      -29.97     66.66 o 
 -10   2  16      408.15      378.93     95.22 o 
  -8   2  16       68.31       84.45     83.45 o 
  -6   2  16       83.70      110.41     74.30 o 
  -4   2  16      153.09      225.94     98.03 o 
  -2   2  16      474.97      440.84    100.11 o 
   0   2  16       74.77        4.24     92.29 o 
   2   2  16       63.59       93.30     92.60 o 
   4   2  16       25.29      -30.73     95.66 o 
   6   2  16      102.90      166.93    123.33 o 
   8   2  16       79.42      -78.11     99.15 o 
 -29   3  16      140.93      205.28    108.01 o 
 -27   3  16      147.91      165.47    101.61 o 
 -25   3  16      302.51      306.28    148.55 o 
 -23   3  16       21.68       82.58     91.48 o 
 -21   3  16      247.24      181.44    103.19 o 
 -19   3  16       40.13       82.72     78.88 o 
 -17   3  16       19.54       11.01     73.64 o 
 -15   3  16      220.33      237.26     80.22 o 
 -13   3  16      282.66      111.80     87.57 o 
 -11   3  16      521.20      607.42    153.43 o 
  -9   3  16       72.90      -59.08     80.09 o 
  -7   3  16      363.09      373.99    100.76 o 
  -5   3  16      967.21      928.17    210.56 o 
  -3   3  16     2139.38     2137.41    233.98 o 
  -1   3  16      956.80      890.13    174.13 o 
   1   3  16       15.37       72.23    149.87 o 
   3   3  16      156.75      186.07    130.80 o 
   5   3  16        3.98      -49.23     98.80 o 
   7   3  16      544.23      576.74    143.85 o 
 -24   4  16       76.58       51.75    102.10 o 
 -22   4  16       17.44      -54.48     90.00 o 
 -20   4  16       64.43      -84.33     86.68 o 
 -18   4  16      209.51      287.65    100.94 o 
 -16   4  16      138.19      201.67    115.29 o 
 -14   4  16      300.71      391.30     99.05 o 
 -12   4  16      620.72      627.28    142.11 o 
 -10   4  16      276.14      158.46    104.19 o 
  -8   4  16       72.32      110.96    105.58 o 
  -6   4  16        5.71       33.02    104.35 o 
  -4   4  16      883.35     1084.96    159.55 o 
  -2   4  16      526.18      795.97    245.61 o 
   0   4  16      361.27      136.40    147.47 o 
   2   4  16      405.81      676.38    256.40 o 
 -15   5  16       76.59      318.82    166.87 o 
 -13   5  16       10.53      301.04    155.65 o 
 -11   5  16      128.95      122.82    143.27 o 
  -9   5  16       23.09        7.71    113.03 o 
  -7   5  16        6.21      182.12    152.28 o 
 -31   1  17       30.27      -88.63     88.63 o 
 -29   1  17      116.31      174.60    103.56 o 
 -27   1  17       86.88       87.82     80.70 o 
 -25   1  17        4.35      -11.53     71.89 o 
 -23   1  17       19.75      114.41     79.42 o 
 -21   1  17      354.28      416.84     90.41 o 
 -19   1  17      406.10      377.77     83.47 o 
 -17   1  17      738.34      840.33    111.81 o 
 -15   1  17      384.78      468.27     85.93 o 
 -13   1  17       30.97       34.77     59.54 o 
 -11   1  17      195.36      152.71     65.03 o 
  -9   1  17      296.40      410.28     80.18 o 
  -7   1  17     1114.94     1196.91    122.07 o 
  -5   1  17      437.50      276.24     93.30 o 
  -3   1  17      297.59      261.42     85.99 o 
  -1   1  17     1011.94      898.53    117.17 o 
   1   1  17      258.07      375.57    102.87 o 
   3   1  17      299.14      393.16    117.63 o 
   5   1  17       81.22       45.92    139.71 o 
   7   1  17      196.11      134.98    121.26 o 
 -30   2  17      207.29       91.57     96.06 o 
 -28   2  17      149.91      140.03     96.06 o 
 -26   2  17      172.98      160.08     84.53 o 
 -24   2  17      284.54      230.93     87.06 o 
 -22   2  17       36.89      151.23     82.93 o 
 -20   2  17       67.16       57.39     79.76 o 
 -18   2  17      347.04      464.26     90.38 o 
 -16   2  17      835.13      839.83    103.48 o 
 -14   2  17      632.00      694.77     95.49 o 
 -12   2  17      679.46      877.29    130.20 o 
 -10   2  17     1652.49     1507.26    135.17 o 
  -8   2  17      346.69      314.66    138.20 o 
  -6   2  17     1259.85     1384.61    133.66 o 
  -4   2  17     1063.92     1269.62    134.82 o 
  -2   2  17     1388.25     1357.18    152.01 o 
   0   2  17      737.87      700.42    133.59 o 
   2   2  17      148.48      -20.08    149.38 o 
   4   2  17       63.97       65.39    103.10 o 
   6   2  17      248.87      220.08    125.65 o 
 -27   3  17       55.30       78.98     97.60 o 
 -25   3  17       85.28      -26.78     91.22 o 
 -23   3  17       52.70      -82.98     82.98 o 
 -21   3  17        2.40       15.50     79.13 o 
 -19   3  17       11.21       34.16     80.88 o 
 -17   3  17      657.27      562.67     98.32 o 
 -15   3  17       95.17       46.14     76.30 o 
 -13   3  17      184.80       63.99    109.43 o 
 -11   3  17      490.56      448.73    113.11 o 
  -9   3  17      100.66      147.15     95.08 o 
  -7   3  17       72.25       16.55     90.42 o 
  -5   3  17      241.74      318.35    181.22 o 
  -3   3  17      535.03      689.86    168.06 o 
  -1   3  17      367.93      388.06    157.89 o 
   1   3  17      244.63      114.28    229.12 o 
   3   3  17       60.10       72.87    115.31 o 
 -22   4  17       25.96       42.98    106.30 o 
 -20   4  17       16.31       36.02     98.30 o 
 -18   4  17       12.63      -90.16     90.16 o 
 -16   4  17       26.53      -38.91    106.02 o 
 -14   4  17      121.93       21.32    100.26 o 
 -12   4  17       53.47       39.13    106.78 o 
 -10   4  17       17.03      290.77    122.57 o 
  -8   4  17       12.41       70.87    115.70 o 
  -6   4  17       37.09      -98.74    151.39 o 
  -4   4  17      116.66      -54.04    126.46 o 
  -2   4  17       84.86       75.32    136.78 o 
 -32   0  18       23.74     -124.38    124.38 o 
 -30   0  18      132.63       77.86    239.25 o 
 -28   0  18      364.54      498.12    166.49 o 
 -26   0  18      267.47      257.25    318.61 o 
 -24   0  18      348.50      488.65    196.95 o 
 -22   0  18        6.25       51.43    129.67 o 
 -20   0  18      595.58      579.77    117.54 o 
 -18   0  18      462.39      353.27    105.56 o 
 -16   0  18     1914.40     2049.02    169.55 o 
 -14   0  18     1889.11     1866.06    197.20 o 
 -12   0  18       94.76       -9.17     85.99 o 
 -10   0  18     1189.19     1244.62    194.61 o 
  -8   0  18     1117.88      835.29    367.78 o 
  -6   0  18     1593.60     1782.79    212.90 o 
  -4   0  18      738.45      734.93    157.83 o 
  -2   0  18      445.99      324.08    133.90 o 
   0   0  18     1462.01     1017.14    186.85 o 
   2   0  18      804.67      802.47    171.34 o 
   4   0  18       54.84      249.20    153.15 o 
   6   0  18       92.62      106.29    246.02 o 
 -31   1  18      100.03       70.73    102.64 o 
 -29   1  18       37.01      -83.57     93.92 o 
 -27   1  18       69.02      -76.72     76.72 o 
 -25   1  18      147.25      124.71     81.13 o 
 -23   1  18       35.53      -70.49     70.49 o 
 -21   1  18        1.94      -42.26     69.25 o 
 -19   1  18      204.19      213.02     93.52 o 
 -17   1  18      754.87      797.08    101.32 o 
 -15   1  18      672.90      611.09     93.43 o 
 -13   1  18      512.37      496.84     81.87 o 
 -11   1  18       11.75       48.58     73.10 o 
  -9   1  18      756.35      809.61    111.61 o 
  -7   1  18       97.48      127.15     85.01 o 
  -5   1  18      975.43     1160.22    127.88 o 
  -3   1  18      541.08      651.68    108.69 o 
  -1   1  18      131.11      -41.10     81.65 o 
   1   1  18      409.49      404.93    107.11 o 
   3   1  18        4.32      -87.78     87.78 o 
   5   1  18       37.68      187.10    141.91 o 
 -28   2  18       29.45      -36.44     91.17 o 
 -26   2  18        0.63       21.19     84.14 o 
 -24   2  18       11.73      -34.47     81.81 o 
 -22   2  18      232.04        6.80     81.66 o 
 -20   2  18       39.10       13.15     78.85 o 
 -18   2  18        9.54      -21.30     73.13 o 
 -16   2  18       43.12       11.02     76.44 o 
 -14   2  18       27.73       98.33     78.18 o 
 -12   2  18       24.41       80.72     92.93 o 
 -10   2  18        0.42       19.35     84.46 o 
  -8   2  18      101.66      344.79    115.38 o 
  -6   2  18       38.84       52.34    116.77 o 
  -4   2  18       21.87       80.84     91.67 o 
  -2   2  18      120.92      -11.82     97.03 o 
   0   2  18      251.23      257.30    161.47 o 
   2   2  18        4.70      -98.57     98.57 o 
   4   2  18      106.32      -13.96    121.71 o 
 -25   3  18        3.63      -22.92     97.53 o 
 -23   3  18      161.13      361.95    124.11 o 
 -21   3  18       32.16       97.46     89.79 o 
 -19   3  18      229.02      265.33     93.48 o 
 -17   3  18      110.90      199.40     85.51 o 
 -15   3  18      571.88      552.38    119.35 o 
 -13   3  18      730.63      691.28    121.52 o 
 -11   3  18      574.79     1037.67    218.35 o 
  -9   3  18      260.45      405.57    133.03 o 
  -7   3  18      210.55      148.97    155.57 o 
  -5   3  18      147.08       36.67    130.92 o 
  -3   3  18      222.27      139.27    184.37 o 
  -1   3  18      134.01      265.88    158.37 o 
   1   3  18       56.14        7.49    140.95 o 
 -20   4  18      155.09      -41.80    101.12 o 
 -18   4  18      338.49      393.20    115.70 o 
 -16   4  18      205.29      198.54    109.54 o 
 -14   4  18      249.06      159.16    116.83 o 
 -12   4  18       93.10      135.95    117.02 o 
 -10   4  18      138.09       86.24    114.99 o 
  -8   4  18      205.92      306.10    132.74 o 
  -6   4  18      371.69      549.17    145.16 o 
 -29   1  19      236.12      119.21    106.10 o 
 -27   1  19      230.23      208.03    107.39 o 
 -25   1  19       16.75      -36.76     82.36 o 
 -23   1  19       44.71       53.91     80.55 o 
 -21   1  19      150.40      215.83     86.75 o 
 -19   1  19      356.89      326.23     89.77 o 
 -17   1  19      302.48      373.75     90.65 o 
 -15   1  19      563.29      743.32    151.82 o 
 -13   1  19      473.25      462.14    105.14 o 
 -11   1  19        7.22       17.84     83.79 o 
  -9   1  19      226.28      247.91    111.11 o 
  -7   1  19      330.02      493.21    109.01 o 
  -5   1  19      547.40      279.81    100.00 o 
  -3   1  19      218.26      378.66    106.67 o 
  -1   1  19      114.74       16.29     90.95 o 
   1   1  19       84.52      224.54    104.90 o 
   3   1  19       28.87      -46.68    107.36 o 
 -28   2  19       40.59      -56.41     99.88 o 
 -26   2  19       64.56      -13.70     82.02 o 
 -24   2  19       81.98       30.80     86.98 o 
 -22   2  19      299.62      232.54     90.66 o 
 -20   2  19      429.64      338.24     93.02 o 
 -18   2  19      531.54      451.59     96.78 o 
 -16   2  19      695.71      880.67    109.30 o 
 -14   2  19      772.97      792.81    247.06 o 
 -12   2  19     1077.78     1081.54    237.72 o 
 -10   2  19      110.47       87.82     92.53 o 
  -8   2  19      240.25      263.09    189.86 o 
  -6   2  19      277.60      183.97    134.67 o 
  -4   2  19      459.01      317.72    107.87 o 
  -2   2  19      270.15      206.97    116.16 o 
   0   2  19      163.67      185.73    125.64 o 
 -23   3  19       97.10        3.10     93.52 o 
 -21   3  19       86.19      184.73     98.04 o 
 -19   3  19      202.96      131.18     93.31 o 
 -17   3  19       48.62       46.53     99.85 o 
 -15   3  19       65.98       99.97    113.99 o 
 -13   3  19      217.07      165.14    106.83 o 
 -11   3  19      204.36       46.22    111.64 o 
  -9   3  19      112.16      127.46    106.32 o 
  -7   3  19       74.97      257.33    146.50 o 
  -5   3  19      283.29      -14.08    140.70 o 
  -3   3  19       30.03       28.41    214.20 o 
 -28   0  20      378.35      227.05    155.86 o 
 -26   0  20      180.88      -36.22    230.19 o 
 -24   0  20       66.06      -46.41    136.02 o 
 -22   0  20      158.42       20.68    209.98 o 
 -20   0  20      617.81      377.28    278.70 o 
 -18   0  20     1429.34     1655.44    167.16 o 
 -16   0  20      323.11      235.79    106.35 o 
 -14   0  20      348.48      117.36    151.03 o 
 -12   0  20      752.37      595.97    188.14 o 
 -10   0  20       61.87       97.86    209.88 o 
  -8   0  20      917.71      759.33    165.87 o 
  -6   0  20      280.70      432.10    152.48 o 
  -4   0  20      170.10      151.90    140.64 o 
  -2   0  20      478.42      195.99    223.52 o 
   0   0  20       95.21     -103.63    176.18 o 
 -27   1  20       61.70      135.13    109.24 o 
 -25   1  20      134.43      226.77     96.82 o 
 -23   1  20      120.64      146.27     88.52 o 
 -21   1  20      109.43      324.09     94.21 o 
 -19   1  20      464.05      331.38     93.03 o 
 -17   1  20      192.27      237.10     88.32 o 
 -15   1  20        9.12      -80.21     80.21 o 
 -13   1  20      304.88      271.43    122.56 o 
 -11   1  20      397.43      339.28    101.39 o 
  -9   1  20       53.12       41.34     89.70 o 
  -7   1  20      200.54      143.62    111.33 o 
  -5   1  20        2.09       49.35     93.32 o 
  -3   1  20      180.96      126.55     99.06 o 
  -1   1  20      106.55      272.63    111.03 o 
 -24   2  20       56.24       69.42     93.18 o 
 -22   2  20       41.28       88.67     91.69 o 
 -20   2  20       10.14      -71.98     82.97 o 
 -18   2  20        0.90      -63.04     84.56 o 
 -16   2  20      134.36       14.70     95.79 o 
 -14   2  20       17.56      164.19    102.79 o 
 -12   2  20       23.83     -114.21    114.21 o 
 -10   2  20        1.74      -28.85    111.41 o 
  -8   2  20      109.34      113.13    166.76 o 
  -6   2  20      220.51      230.75    150.85 o 
  -4   2  20       75.92      -62.48    133.38 o 
 -19   3  20      127.76      158.66    109.70 o 
 -17   3  20      400.29      475.80    125.66 o 
 -15   3  20      370.26      303.40    117.60 o 
 -13   3  20      183.21      228.71    114.89 o 
 -11   3  20       55.74       37.55    108.05 o 
  -9   3  20       12.36       44.75    196.18 o 
 -25   1  21       61.83        2.91    109.79 o 
 -23   1  21       20.16      -43.73     94.90 o 
 -21   1  21      170.13      114.68     94.07 o 
 -19   1  21      178.39       -6.47     88.77 o 
 -17   1  21      227.12       34.09     99.28 o 
 -15   1  21      191.06      281.20    123.58 o 
 -13   1  21       38.01       -8.33    181.07 o 
 -11   1  21      130.54       93.79    142.03 o 
  -9   1  21       45.39       40.70     94.70 o 
  -7   1  21      192.71      268.93    107.08 o 
  -5   1  21        4.59       67.85    101.97 o 
 -22   2  21      121.49      -19.62     95.79 o 
 -20   2  21      319.49      406.76    107.01 o 
 -18   2  21      397.14      227.42    159.39 o 
 -16   2  21      260.81       58.98    103.27 o 
 -14   2  21      130.94      426.56    124.74 o 
 -12   2  21       78.29       10.27    127.64 o 
 -10   2  21      115.42      186.26    132.85 o 
  -8   2  21       11.04      228.55    142.09 o 
 -22   0  22       43.50       73.49    155.16 o 
 -20   0  22      272.90      155.05    156.57 o 
 -18   0  22      392.47      729.97    290.76 o 
 -16   0  22      520.22      325.38    165.58 o 
 -14   0  22      190.22      464.00    287.86 o 
 -12   0  22        4.13      -17.31    144.41 o 
 -10   0  22      132.70       97.73    143.62 o 
 -19   1  22       79.31       -7.68    130.81 o 
 -17   1  22      248.72      264.70    148.24 o 
 -15   1  22       17.33       95.05    144.95 o 
 -13   1  22       19.16      -41.98    128.64 o 
 -11   1  22       29.80       89.23    162.59 o 
                                                 
